# Supplementary material for: Benzotriazolium 4-methyl­benzene­sulfonate
Source: Acta Crystallogr Sect E Struct Rep Online. 2014 Feb 22;70(Pt 3):o350. doi: 10.1107/S1600536814003857 (PMC3998393; doi:10.1107/S1600536814003857)
Supplement: Supplementary file 1 [file e-70-0o350-sup1.cif]

##############################################################################
#                                                                            #
# This CIF contains the data in a paper accepted for publication in          #
# Acta Crystallographica Section E. It conforms to the requirements of       #
# Notes for Authors for Acta Crystallographica Section E, and has been       #
# peer reviewed under the auspices of the IUCr Commission on Journals.       #
#                                                                            #
# Full details of the Crystallographic Information File format               #
# are given in the paper "The Crystallographic Information File (CIF):       #
# a New Standard Archive File for Crystallography" by S. R. Hall, F. H.      #
# Allen and I. D. Brown [Acta Cryst. (1991), A47, 655-685].                  #
#                                                                            #
# The current version of the core CIF dictionary is obtainable from          #
# ftp://ftp.iucr.org/pub/cif_core.dic.                                       #
#                                                                            #
# Software is freely available for graphical display of the structure(s)     #
# in this CIF. For information consult the CIF software page                 #
# http://www.iucr.org/resources/cif/software.                                #
#                                                                            #
# This file may be used for bona fide research purposes within the           #
# scientific community so long as proper attribution is given to the journal # 
# article from which it was obtained.                                        #
#                                                                            #
##############################################################################
data_global
_audit_creation_method     SHELXL97
_journal_date_recd_electronic     2014-02-18
_journal_date_accepted     2014-02-19
_journal_name_full     'Acta Crystallographica, Section E'
_journal_year     2014
_journal_volume     70
_journal_issue      3
_journal_page_first     o350
_journal_page_last     o350
_journal_paper_category     QO
_journal_paper_doi     10.1107/S1600536814003857
_journal_coeditor_code     BT6963
_publ_contact_author_name     'G. Chakkaravarthi'
_publ_contact_author_address
;
Department of Physics
CPCL Polytechnic College
Chennai 600 068
India
;
_publ_contact_author_email     chakkaravarthi_2005@yahoo.com
_publ_contact_author_fax     ?
_publ_contact_author_phone     '09940334668'
_publ_section_title
;
Benzotriazolium 4-methylbenzenesulfonate
;
loop_
    _publ_author_name
    _publ_author_address
    'A. Thirunavukkarasu'
;
Department of Physics,
Presidency College,
Chennai 600 005,
India
;
    'A. Silambarasan'
;
Department of Physics,
Presidency College,
Chennai 600 005,
India
;
    'R. Mohan Kumar'
;
Department of Physics,
Presidency College,
Chennai 600 005
India
;
    'P. R. Umarani'
;
Kunthavai Naacchiyaar Govt. Arts College (W),
Thanjavur 613 007,
India
;
    'G. Chakkaravarthi'
;
Department of Physics,
CPCL Polytechnic College,
Chennai 600 068,
India
;
_publ_section_synopsis     .
data_I
_database_code_depnum_ccdc_archive 'CCDC 987882'
_audit_creation_method     SHELXL-97
_chemical_name_systematic
;
Benzotriazolium  4-methylbenzenesulfonate
;
_chemical_name_common     ?
_chemical_formula_moiety     'C6 H6 N3 +, C7 H7 O3 S -'
_chemical_formula_sum     'C13 H13 N3 O3 S'
_chemical_formula_iupac     'C6 H6 N3 +, C7 H7 O3 S -'
_chemical_formula_weight     291.32
_chemical_melting_point     ?
_symmetry_cell_setting     orthorhombic
_symmetry_space_group_name_H-M     'P b c a'
_symmetry_space_group_name_Hall     '-P 2ac 2ab'
loop_
    _symmetry_equiv_pos_as_xyz
    'x, y, z'
    '-x+1/2, -y, z+1/2'
    'x+1/2, -y+1/2, -z'
    '-x, y+1/2, -z+1/2'
    '-x, -y, -z'
    'x-1/2, y, -z-1/2'
    '-x-1/2, y-1/2, z'
    'x, -y-1/2, z-1/2'
_cell_length_a     12.2330(5)
_cell_length_b     13.4144(6)
_cell_length_c     16.3320(9)
_cell_angle_alpha     90.00
_cell_angle_beta     90.00
_cell_angle_gamma     90.00
_cell_volume     2680.1(2)
_cell_formula_units_Z     8
_cell_measurement_reflns_used     9880
_cell_measurement_theta_min     2.5
_cell_measurement_theta_max     29.4
_cell_measurement_temperature     295(2)
_exptl_crystal_description     block
_exptl_crystal_colour     colourless
_exptl_crystal_size_max     0.26
_exptl_crystal_size_mid     0.24
_exptl_crystal_size_min     0.20
_exptl_crystal_density_diffrn     1.444
_exptl_crystal_density_meas     ?
_exptl_crystal_density_method     'not measured'
_exptl_crystal_F_000     1216
_exptl_absorpt_coefficient_mu     0.253
_exptl_absorpt_correction_type     multi-scan
_exptl_absorpt_process_details     '(SADABS; Sheldrick, 1996)'
_exptl_absorpt_correction_T_min     0.9373
_exptl_absorpt_correction_T_max     0.9512
_exptl_special_details
;
;
_diffrn_ambient_temperature     295(2)
_diffrn_radiation_type     MoK\a
_diffrn_radiation_wavelength     0.71073
_diffrn_radiation_source     'fine-focus sealed tube'
_diffrn_radiation_monochromator     graphite
_diffrn_measurement_device_type     'Bruker Kappa APEXII CCD'
_diffrn_measurement_method     '\w and \f scan'
_diffrn_detector_area_resol_mean     ?
_diffrn_reflns_number     45507
_diffrn_reflns_av_R_equivalents     0.0371
_diffrn_reflns_av_sigmaI/netI     0.0219
_diffrn_reflns_theta_min     2.49
_diffrn_reflns_theta_max     30.47
_diffrn_reflns_theta_full     25.00
_diffrn_measured_fraction_theta_max     0.956
_diffrn_measured_fraction_theta_full     1.000
_diffrn_reflns_limit_h_min     -17
_diffrn_reflns_limit_h_max     17
_diffrn_reflns_limit_k_min     -18
_diffrn_reflns_limit_k_max     18
_diffrn_reflns_limit_l_min     -22
_diffrn_reflns_limit_l_max     23
_diffrn_standards_number     0
_diffrn_standards_interval_count     ?
_diffrn_standards_interval_time     0
_diffrn_standards_decay_%     ?
_refine_special_details
;
 Refinement of F^2^ against ALL reflections.  The weighted R-factor wR and
 goodness of fit S are based on F^2^, conventional R-factors R are based
 on F, with F set to zero for negative F^2^. The threshold expression of
 F^2^ > 2sigma(F^2^) is used only for calculating R-factors(gt) etc. and is
 not relevant to the choice of reflections for refinement.  R-factors based
 on F^2^ are statistically about twice as large as those based on F, and R-
 factors based on ALL data will be even larger.
;
_reflns_number_total     3889
_reflns_number_gt     2766
_reflns_threshold_expression     I>2\s(I)
_refine_ls_structure_factor_coef     Fsqd
_refine_ls_matrix_type     full
_refine_ls_R_factor_all     0.0678
_refine_ls_R_factor_gt     0.0400
_refine_ls_wR_factor_gt     0.0908
_refine_ls_wR_factor_ref     0.1082
_refine_ls_goodness_of_fit_ref     1.078
_refine_ls_restrained_S_all     1.078
_refine_ls_number_reflns     3889
_refine_ls_number_parameters     191
_refine_ls_number_restraints     2
_refine_ls_hydrogen_treatment     mixed
_refine_ls_weighting_scheme     calc
_refine_ls_weighting_details
         'calc w=1/[\s^2^(Fo^2^)+(0.0359P)^2^+1.3937P] where P=(Fo^2^+2Fc^2^)/3'
_atom_sites_solution_hydrogens     geom
_atom_sites_solution_primary     direct
_atom_sites_solution_secondary     difmap
_refine_ls_shift/su_max     0.000
_refine_ls_shift/su_mean     0.000
_refine_diff_density_max     0.262
_refine_diff_density_min     -0.352
_refine_ls_extinction_method     'SHELXL97 (Sheldrick, 2008)'
_refine_ls_extinction_coef     0.0071(5)
_refine_ls_extinction_expression
                                  'Fc^*^=kFc[1+0.001xFc^2^\l^3^/sin(2\q)]^-1/4^'
loop_
    _atom_type_symbol
    _atom_type_description
    _atom_type_scat_dispersion_real
    _atom_type_scat_dispersion_imag
    _atom_type_scat_source
    'C' 'C' 0.0033 0.0016
                         'International Tables Vol C Tables 4.2.6.8 and 6.1.1.4'
    'H' 'H' 0.0000 0.0000
                         'International Tables Vol C Tables 4.2.6.8 and 6.1.1.4'
    'N' 'N' 0.0061 0.0033
                         'International Tables Vol C Tables 4.2.6.8 and 6.1.1.4'
    'O' 'O' 0.0106 0.0060
                         'International Tables Vol C Tables 4.2.6.8 and 6.1.1.4'
    'S' 'S' 0.1246 0.1234
                         'International Tables Vol C Tables 4.2.6.8 and 6.1.1.4'
_computing_data_collection     'APEX2 (Bruker, 2004)'
_computing_cell_refinement     'SAINT (Bruker, 2004)'
_computing_data_reduction     'SAINT (Bruker, 2004)'
_computing_structure_solution     'SHELXS97 (Sheldrick, 2008)'
_computing_structure_refinement     'SHELXL97 (Sheldrick, 2008)'
_computing_molecular_graphics     'PLATON (Spek, 2009)'
_computing_publication_material     'SHELXL97 (Sheldrick, 2008)'
loop_
    _atom_site_type_symbol
    _atom_site_label
    _atom_site_fract_x
    _atom_site_fract_y
    _atom_site_fract_z
    _atom_site_U_iso_or_equiv
    _atom_site_adp_type
    _atom_site_calc_flag
    _atom_site_refinement_flags
    _atom_site_occupancy
    _atom_site_symmetry_multiplicity
    _atom_site_disorder_assembly
    _atom_site_disorder_group
    C C1 0.90878(12) 0.03041(12) 0.16244(9) 0.0333(3) Uani d . 1 1 . .
    C C2 0.81836(14) 0.05952(13) 0.20733(11) 0.0418(4) Uani d . 1 1 . .
    H H2 0.7961 0.1258 0.2066 0.050 Uiso calc R 1 1 . .
    C C3 0.76102(15) -0.00918(15) 0.25324(11) 0.0460(4) Uani d . 1 1 . .
    H H3 0.6998 0.0114 0.2824 0.055 Uiso calc R 1 1 . .
    C C4 0.79293(15) -0.10826(14) 0.25669(11) 0.0432(4) Uani d . 1 1 . .
    C C5 0.88410(16) -0.13637(13) 0.21152(12) 0.0475(4) Uani d . 1 1 . .
    H H5 0.9074 -0.2023 0.2132 0.057 Uiso calc R 1 1 . .
    C C6 0.94106(15) -0.06856(13) 0.16406(11) 0.0429(4) Uani d . 1 1 . .
    H H6 1.0009 -0.0894 0.1333 0.051 Uiso calc R 1 1 . .
    C C7 0.73032(19) -0.18330(17) 0.30695(13) 0.0633(6) Uani d . 1 1 . .
    H H7A 0.6711 -0.2097 0.2750 0.095 Uiso calc R 1 1 . .
    H H7B 0.7017 -0.1515 0.3550 0.095 Uiso calc R 1 1 . .
    H H7C 0.7783 -0.2366 0.3228 0.095 Uiso calc R 1 1 . .
    C C8 0.67586(12) 0.01515(12) 0.03229(10) 0.0344(3) Uani d . 1 1 . .
    C C9 0.67158(15) 0.11875(12) 0.02304(11) 0.0414(4) Uani d . 1 1 . .
    H H9 0.7228 0.1535 -0.0079 0.050 Uiso calc R 1 1 . .
    C C10 0.58772(16) 0.16563(14) 0.06224(12) 0.0486(4) Uani d . 1 1 . .
    H H10 0.5809 0.2344 0.0569 0.058 Uiso calc R 1 1 . .
    C C11 0.51133(16) 0.11404(15) 0.11036(12) 0.0504(5) Uani d . 1 1 . .
    H H11 0.4563 0.1499 0.1363 0.061 Uiso calc R 1 1 . .
    C C12 0.51505(15) 0.01289(14) 0.12041(11) 0.0448(4) Uani d . 1 1 . .
    H H12 0.4647 -0.0211 0.1526 0.054 Uiso calc R 1 1 . .
    C C13 0.59940(13) -0.03593(12) 0.07916(10) 0.0349(3) Uani d . 1 1 . .
    N N1 0.71524(13) -0.14630(11) 0.02730(11) 0.0486(4) Uani d . 1 1 . .
    N N2 0.74412(12) -0.05667(11) 0.00306(10) 0.0430(3) Uani d D 1 1 . .
    N N3 0.62856(13) -0.13358(11) 0.07344(10) 0.0425(3) Uani d D 1 1 . .
    O O1 0.93251(11) 0.11850(10) 0.02148(8) 0.0524(3) Uani d . 1 1 . .
    O O2 1.09402(10) 0.08554(10) 0.10320(9) 0.0507(3) Uani d . 1 1 . .
    O O3 0.96735(11) 0.21352(9) 0.14451(8) 0.0507(3) Uani d . 1 1 . .
    S S1 0.98089(3) 0.11794(3) 0.10202(3) 0.03644(12) Uani d . 1 1 . .
    H H2A 0.8027(13) -0.0538(18) -0.0271(13) 0.075(8) Uiso d D 1 1 . .
    H H3A 0.5961(17) -0.1848(12) 0.0946(13) 0.068(7) Uiso d D 1 1 . .
loop_
    _atom_site_aniso_label
    _atom_site_aniso_U_11
    _atom_site_aniso_U_22
    _atom_site_aniso_U_33
    _atom_site_aniso_U_12
    _atom_site_aniso_U_13
    _atom_site_aniso_U_23
    C1 0.0331(8) 0.0359(8) 0.0310(8) 0.0049(6) -0.0028(6) -0.0038(6)
    C2 0.0387(8) 0.0433(9) 0.0434(9) 0.0115(7) -0.0001(7) -0.0048(7)
    C3 0.0345(8) 0.0616(11) 0.0419(9) 0.0035(8) 0.0046(7) -0.0070(9)
    C4 0.0439(9) 0.0508(10) 0.0349(9) -0.0100(8) -0.0045(7) -0.0063(7)
    C5 0.0605(12) 0.0349(8) 0.0471(10) 0.0004(8) 0.0034(9) -0.0053(7)
    C6 0.0455(9) 0.0392(9) 0.0440(9) 0.0079(7) 0.0083(8) -0.0063(7)
    C7 0.0662(14) 0.0698(14) 0.0539(12) -0.0192(11) 0.0060(10) 0.0002(11)
    C8 0.0292(7) 0.0383(8) 0.0356(8) -0.0036(6) -0.0033(6) 0.0015(6)
    C9 0.0429(9) 0.0369(8) 0.0443(9) -0.0090(7) 0.0000(7) 0.0052(7)
    C10 0.0580(11) 0.0344(8) 0.0534(11) -0.0022(8) -0.0013(9) -0.0022(8)
    C11 0.0490(10) 0.0524(11) 0.0499(11) 0.0039(9) 0.0062(9) -0.0123(9)
    C12 0.0415(9) 0.0531(10) 0.0399(9) -0.0085(8) 0.0070(7) -0.0001(8)
    C13 0.0349(8) 0.0343(8) 0.0356(8) -0.0063(6) -0.0049(6) 0.0023(6)
    N1 0.0438(8) 0.0392(8) 0.0628(10) 0.0038(7) -0.0060(8) 0.0024(7)
    N2 0.0329(7) 0.0426(8) 0.0536(9) 0.0011(6) 0.0020(7) 0.0027(7)
    N3 0.0429(8) 0.0352(7) 0.0496(9) -0.0059(6) -0.0045(7) 0.0072(6)
    O1 0.0532(8) 0.0656(9) 0.0383(7) 0.0041(7) -0.0027(6) 0.0063(6)
    O2 0.0346(6) 0.0543(7) 0.0631(9) 0.0069(6) 0.0037(6) 0.0067(6)
    O3 0.0629(8) 0.0335(6) 0.0558(8) 0.0072(6) -0.0009(7) 0.0004(5)
    S1 0.0347(2) 0.0360(2) 0.0387(2) 0.00720(16) -0.00031(16) 0.00142(16)
_geom_special_details
;
 All esds (except the esd in the dihedral angle between two l.s. planes)
 are estimated using the full covariance matrix.  The cell esds are taken
 into account individually in the estimation of esds in distances, angles
 and torsion angles; correlations between esds in cell parameters are only
 used when they are defined by crystal symmetry.  An approximate (isotropic)
 treatment of cell esds is used for estimating esds involving l.s. planes.
;
loop_
    _geom_bond_atom_site_label_1
    _geom_bond_atom_site_label_2
    _geom_bond_site_symmetry_2
    _geom_bond_distance
    _geom_bond_publ_flag
    C1 C2 . 1.383(2) ?
    C1 C6 . 1.385(2) ?
    C1 S1 . 1.7694(17) ?
    C2 C3 . 1.380(3) ?
    C2 H2 . 0.9300 ?
    C3 C4 . 1.386(3) ?
    C3 H3 . 0.9300 ?
    C4 C5 . 1.389(3) ?
    C4 C7 . 1.508(3) ?
    C5 C6 . 1.383(3) ?
    C5 H5 . 0.9300 ?
    C6 H6 . 0.9300 ?
    C7 H7A . 0.9600 ?
    C7 H7B . 0.9600 ?
    C7 H7C . 0.9600 ?
    C8 N2 . 1.361(2) ?
    C8 C13 . 1.389(2) ?
    C8 C9 . 1.399(2) ?
    C9 C10 . 1.363(3) ?
    C9 H9 . 0.9300 ?
    C10 C11 . 1.404(3) ?
    C10 H10 . 0.9300 ?
    C11 C12 . 1.368(3) ?
    C11 H11 . 0.9300 ?
    C12 C13 . 1.395(2) ?
    C12 H12 . 0.9300 ?
    C13 N3 . 1.361(2) ?
    N1 N3 . 1.312(2) ?
    N1 N2 . 1.314(2) ?
    N2 H2A . 0.871(9) ?
    N3 H3A . 0.866(9) ?
    O1 S1 . 1.4423(14) ?
    O2 S1 . 1.4507(13) ?
    O3 S1 . 1.4673(13) ?
loop_
    _geom_angle_atom_site_label_1
    _geom_angle_atom_site_label_2
    _geom_angle_atom_site_label_3
    _geom_angle_site_symmetry_1
    _geom_angle_site_symmetry_3
    _geom_angle
    _geom_angle_publ_flag
    C2 C1 C6 . . 119.24(16) ?
    C2 C1 S1 . . 120.46(13) ?
    C6 C1 S1 . . 120.29(13) ?
    C3 C2 C1 . . 120.40(16) ?
    C3 C2 H2 . . 119.8 ?
    C1 C2 H2 . . 119.8 ?
    C2 C3 C4 . . 121.28(16) ?
    C2 C3 H3 . . 119.4 ?
    C4 C3 H3 . . 119.4 ?
    C3 C4 C5 . . 117.69(17) ?
    C3 C4 C7 . . 121.27(18) ?
    C5 C4 C7 . . 121.04(18) ?
    C6 C5 C4 . . 121.57(17) ?
    C6 C5 H5 . . 119.2 ?
    C4 C5 H5 . . 119.2 ?
    C5 C6 C1 . . 119.81(16) ?
    C5 C6 H6 . . 120.1 ?
    C1 C6 H6 . . 120.1 ?
    C4 C7 H7A . . 109.5 ?
    C4 C7 H7B . . 109.5 ?
    H7A C7 H7B . . 109.5 ?
    C4 C7 H7C . . 109.5 ?
    H7A C7 H7C . . 109.5 ?
    H7B C7 H7C . . 109.5 ?
    N2 C8 C13 . . 104.90(14) ?
    N2 C8 C9 . . 133.48(16) ?
    C13 C8 C9 . . 121.62(15) ?
    C10 C9 C8 . . 115.83(16) ?
    C10 C9 H9 . . 122.1 ?
    C8 C9 H9 . . 122.1 ?
    C9 C10 C11 . . 122.46(17) ?
    C9 C10 H10 . . 118.8 ?
    C11 C10 H10 . . 118.8 ?
    C12 C11 C10 . . 122.29(18) ?
    C12 C11 H11 . . 118.9 ?
    C10 C11 H11 . . 118.9 ?
    C11 C12 C13 . . 115.62(16) ?
    C11 C12 H12 . . 122.2 ?
    C13 C12 H12 . . 122.2 ?
    N3 C13 C8 . . 105.09(15) ?
    N3 C13 C12 . . 132.75(16) ?
    C8 C13 C12 . . 122.16(15) ?
    N3 N1 N2 . . 105.75(14) ?
    N1 N2 C8 . . 112.14(15) ?
    N1 N2 H2A . . 115.6(16) ?
    C8 N2 H2A . . 132.3(16) ?
    N1 N3 C13 . . 112.12(14) ?
    N1 N3 H3A . . 119.8(16) ?
    C13 N3 H3A . . 128.1(16) ?
    O1 S1 O2 . . 113.90(8) ?
    O1 S1 O3 . . 112.36(8) ?
    O2 S1 O3 . . 111.30(8) ?
    O1 S1 C1 . . 107.91(8) ?
    O2 S1 C1 . . 105.62(7) ?
    O3 S1 C1 . . 105.06(8) ?
loop_
    _geom_torsion_atom_site_label_1
    _geom_torsion_atom_site_label_2
    _geom_torsion_atom_site_label_3
    _geom_torsion_atom_site_label_4
    _geom_torsion_site_symmetry_1
    _geom_torsion_site_symmetry_2
    _geom_torsion_site_symmetry_3
    _geom_torsion_site_symmetry_4
    _geom_torsion
    _geom_torsion_publ_flag
    C6 C1 C2 C3 . . . . 0.1(3) ?
    S1 C1 C2 C3 . . . . 178.81(13) ?
    C1 C2 C3 C4 . . . . 0.9(3) ?
    C2 C3 C4 C5 . . . . -0.7(3) ?
    C2 C3 C4 C7 . . . . 179.93(18) ?
    C3 C4 C5 C6 . . . . -0.5(3) ?
    C7 C4 C5 C6 . . . . 178.86(18) ?
    C4 C5 C6 C1 . . . . 1.5(3) ?
    C2 C1 C6 C5 . . . . -1.2(3) ?
    S1 C1 C6 C5 . . . . 180.00(14) ?
    N2 C8 C9 C10 . . . . 179.18(18) ?
    C13 C8 C9 C10 . . . . -0.4(3) ?
    C8 C9 C10 C11 . . . . 1.2(3) ?
    C9 C10 C11 C12 . . . . -0.8(3) ?
    C10 C11 C12 C13 . . . . -0.5(3) ?
    N2 C8 C13 N3 . . . . -0.24(17) ?
    C9 C8 C13 N3 . . . . 179.48(15) ?
    N2 C8 C13 C12 . . . . 179.46(15) ?
    C9 C8 C13 C12 . . . . -0.8(3) ?
    C11 C12 C13 N3 . . . . -179.15(18) ?
    C11 C12 C13 C8 . . . . 1.2(3) ?
    N3 N1 N2 C8 . . . . -0.8(2) ?
    C13 C8 N2 N1 . . . . 0.63(19) ?
    C9 C8 N2 N1 . . . . -179.05(18) ?
    N2 N1 N3 C13 . . . . 0.6(2) ?
    C8 C13 N3 N1 . . . . -0.21(19) ?
    C12 C13 N3 N1 . . . . -179.87(18) ?
    C2 C1 S1 O1 . . . . -89.85(15) ?
    C6 C1 S1 O1 . . . . 88.90(15) ?
    C2 C1 S1 O2 . . . . 147.97(14) ?
    C6 C1 S1 O2 . . . . -33.28(16) ?
    C2 C1 S1 O3 . . . . 30.22(15) ?
    C6 C1 S1 O3 . . . . -151.04(14) ?
loop_
    _geom_hbond_atom_site_label_D
    _geom_hbond_atom_site_label_H
    _geom_hbond_atom_site_label_A
    _geom_hbond_site_symmetry_A
    _geom_hbond_distance_DH
    _geom_hbond_distance_HA
    _geom_hbond_distance_DA
    _geom_hbond_angle_DHA
    _geom_hbond_publ_flag
    N2 H2A O2 5_755 0.871(9) 1.822(12) 2.661(2) 161(2) y
    N3 H3A O3 7_755 0.866(9) 1.768(10) 2.6326(19) 176(2) y
    C3 H3 O2 6_556 0.93 2.48 3.359(2) 158 y
    C12 H12 Cg1 6_455 0.93 2.66 3.500(2) 150 y
_iucr_refine_instructions_details
;
TITL BTPTS in Pbca
CELL  0.71073  12.2330  13.4144  16.3320   90.000   90.000   90.000
ZERR     8.00   0.0005   0.0006   0.0009    0.000    0.000    0.000
LATT   1
SYMM  1/2 - X, - Y, 1/2 + Z
SYMM  1/2 + X, 1/2 - Y, - Z
SYMM  - X, 1/2 + Y, 1/2 - Z
SFAC  C    H    N    O    S
UNIT  104  104  24   24   8
MERG   2
DFIX     0.86   0.01 N2 H2A
DFIX     0.86   0.01 N3 H3A
HTAB N2 O2_$1
EQIV $1  2-x,-y,-z
HTAB N3 O3_$2
EQIV $2 3/2-x,-1/2+y,z
HTAB C3 O2_$3
EQIV $3  -1/2+x,y,1/2-z
TEMP 22
SIZE 0.20 0.24 0.26
FMAP   2
PLAN   20
ACTA    50.00
BOND   $H
CONF
L.S.   4
WGHT    0.035900    1.393700
EXTI    0.007115
FVAR       0.10230
C1    1    0.908783    0.030408    0.162442    11.00000    0.03309    0.03593 =
         0.03098   -0.00382   -0.00284    0.00486
C2    1    0.818363    0.059523    0.207328    11.00000    0.03869    0.04330 =
         0.04343   -0.00481   -0.00008    0.01150
AFIX  43
H2    2    0.796092    0.125803    0.206556    11.00000   -1.20000
AFIX   0
C3    1    0.761015   -0.009182    0.253240    11.00000    0.03448    0.06158 =
         0.04191   -0.00701    0.00459    0.00355
AFIX  43
H3    2    0.699763    0.011372    0.282440    11.00000   -1.20000
AFIX   0
C4    1    0.792931   -0.108264    0.256687    11.00000    0.04394    0.05078 =
         0.03489   -0.00627   -0.00449   -0.01000
C5    1    0.884099   -0.136365    0.211518    11.00000    0.06052    0.03487 =
         0.04711   -0.00528    0.00336    0.00043
AFIX  43
H5    2    0.907387   -0.202328    0.213229    11.00000   -1.20000
AFIX   0
C6    1    0.941063   -0.068560    0.164056    11.00000    0.04547    0.03919 =
         0.04404   -0.00630    0.00832    0.00792
AFIX  43
H6    2    1.000859   -0.089357    0.133318    11.00000   -1.20000
AFIX   0
C7    1    0.730319   -0.183304    0.306950    11.00000    0.06624    0.06977 =
         0.05387    0.00018    0.00602   -0.01922
AFIX 137
H7A   2    0.671102   -0.209651    0.275020    11.00000   -1.50000
H7B   2    0.701732   -0.151458    0.355037    11.00000   -1.50000
H7C   2    0.778262   -0.236578    0.322791    11.00000   -1.50000
AFIX   0
C8    1    0.675858    0.015152    0.032293    11.00000    0.02916    0.03834 =
         0.03557    0.00153   -0.00328   -0.00357
C9    1    0.671585    0.118746    0.023041    11.00000    0.04286    0.03688 =
         0.04432    0.00519   -0.00005   -0.00898
AFIX  43
H9    2    0.722773    0.153470   -0.007929    11.00000   -1.20000
AFIX   0
C10   1    0.587725    0.165627    0.062243    11.00000    0.05802    0.03444 =
         0.05341   -0.00217   -0.00131   -0.00221
AFIX  43
H10   2    0.580872    0.234366    0.056905    11.00000   -1.20000
AFIX   0
C11   1    0.511327    0.114045    0.110364    11.00000    0.04904    0.05236 =
         0.04986   -0.01230    0.00623    0.00387
AFIX  43
H11   2    0.456257    0.149901    0.136321    11.00000   -1.20000
AFIX   0
C12   1    0.515053    0.012886    0.120411    11.00000    0.04152    0.05306 =
         0.03993   -0.00010    0.00696   -0.00851
AFIX  43
H12   2    0.464673   -0.021138    0.152623    11.00000   -1.20000
AFIX   0
C13   1    0.599395   -0.035932    0.079165    11.00000    0.03488    0.03427 =
         0.03558    0.00230   -0.00491   -0.00633
N1    3    0.715241   -0.146296    0.027304    11.00000    0.04380    0.03923 =
         0.06281    0.00243   -0.00601    0.00379
N2    3    0.744121   -0.056668    0.003060    11.00000    0.03294    0.04263 =
         0.05355    0.00266    0.00195    0.00112
N3    3    0.628562   -0.133581    0.073445    11.00000    0.04286    0.03518 =
         0.04959    0.00719   -0.00452   -0.00585
O1    4    0.932510    0.118497    0.021482    11.00000    0.05324    0.06558 =
         0.03830    0.00629   -0.00274    0.00407
O2    4    1.094021    0.085538    0.103203    11.00000    0.03461    0.05427 =
         0.06310    0.00668    0.00374    0.00689
O3    4    0.967346    0.213517    0.144508    11.00000    0.06295    0.03346 =
         0.05576    0.00044   -0.00093    0.00724
S1    5    0.980889    0.117937    0.102017    11.00000    0.03468    0.03597 =
         0.03865    0.00142   -0.00031    0.00720
H2A   2    0.802727   -0.053846   -0.027101    11.00000    0.07519
H3A   2    0.596074   -0.184814    0.094583    11.00000    0.06836
HKLF 4
REM  BTPTS in Pbca
REM R1 =  0.0400 for   2766 Fo > 4sig(Fo)  and  0.0678 for all   3889 data
REM    191 parameters refined using      2 restraints
END
WGHT      0.0359      1.3937
REM Highest difference peak  0.262,  deepest hole -0.352,  1-sigma level  0.046
Q1    1   0.9341  0.0686  0.1393  11.00000  0.05    0.26
Q2    1   0.9065 -0.0194  0.1558  11.00000  0.05    0.22
Q3    1   0.8833  0.0428  0.1919  11.00000  0.05    0.22
Q4    1   0.9885  0.1667  0.1402  11.00000  0.05    0.21
Q5    1   0.5982 -0.0770  0.0709  11.00000  0.05    0.20
Q6    1   0.9097  0.2041  0.1543  11.00000  0.05    0.20
Q7    1   0.6229 -0.0095  0.0475  11.00000  0.05    0.20
Q8    1   0.5450  0.1299  0.0725  11.00000  0.05    0.20
Q9    1   0.5418 -0.0206  0.0879  11.00000  0.05    0.19
Q10   1   0.7983 -0.0543  0.2560  11.00000  0.05    0.19
Q11   1   0.6698  0.0606  0.0100  11.00000  0.05    0.18
Q12   1   0.7018 -0.0154  0.0124  11.00000  0.05    0.18
Q13   1   0.8451 -0.1244  0.2562  11.00000  0.05    0.18
Q14   1   0.7223 -0.2046 -0.0018  11.00000  0.05    0.18
Q15   1   0.8977  0.1796  0.0349  11.00000  0.05    0.18
Q16   1   0.9977  0.2018  0.1982  11.00000  0.05    0.17
Q17   1   0.9228 -0.0902  0.2072  11.00000  0.05    0.17
Q18   1   0.5016  0.0582  0.0959  11.00000  0.05    0.17
Q19   1   1.0018  0.2353  0.1071  11.00000  0.05    0.16
Q20   1   0.7034 -0.2391  0.2734  11.00000  0.05    0.16
;
