# Supplementary material for: Benzotriazolium 4-methyl­benzene­sulfonate
Source: Acta Crystallogr Sect E Struct Rep Online. 2014 Feb 22;70(Pt 3):o350. doi: 10.1107/S1600536814003857 (PMC3998393; doi:10.1107/S1600536814003857)
Supplement: Supplementary file 2 [file e-70-0o350-Isup2.hkl]

#
# h,k,l, Fc-squared, Fo-squared, sigma(Fo-squared) and status flag
#
data_I
_shelx_title ' BTPTS in Pbca'
_shelx_refln_list_code          4
_shelx_F_calc_maximum      382.05
_exptl_crystal_F_000      1216.00
_reflns_d_resolution_high  0.7008
 
loop_
 _symmetry_equiv_pos_as_xyz
 'x, y, z'
 '-x+1/2, -y, z+1/2'
 'x+1/2, -y+1/2, -z'
 '-x, y+1/2, -z+1/2'
 '-x, -y, -z'
 'x-1/2, y, -z-1/2'
 '-x-1/2, y-1/2, z'
 'x, -y-1/2, z-1/2'
 
_cell_length_a    12.2330
_cell_length_b    13.4144
_cell_length_c    16.3320
_cell_angle_alpha  90.000
_cell_angle_beta   90.000
_cell_angle_gamma  90.000
 
_shelx_F_squared_multiplier     1.000
 
loop_
 _refln_index_h
 _refln_index_k
 _refln_index_l
 _refln_F_squared_calc
 _refln_F_squared_meas
 _refln_F_squared_sigma
 _refln_observed_status
   2   0   0     8406.82     8976.06     61.08 o
   4   0   0    14902.19    14062.44     96.14 o
   6   0   0     1450.32     1702.11     14.90 o
   8   0   0      846.26      779.09     10.74 o
  10   0   0     2102.67     2199.44     23.36 o
  12   0   0      960.66      864.13     18.86 o
  14   0   0      322.30      370.97     19.87 o
  16   0   0       25.86       41.01     12.11 o
   2   1   0      276.87      271.26      2.22 o
   4   1   0      405.11      432.40      3.57 o
   6   1   0     5823.18     5858.06     31.09 o
   8   1   0     1649.04     1635.25     12.00 o
  10   1   0     2356.15     2306.53     17.11 o
  12   1   0       25.69       25.05      4.10 o
  14   1   0       98.54      112.43      7.57 o
  16   1   0       73.02       88.11      9.51 o
   0   2   0    49305.23    45966.79    272.45 o
   2   2   0      847.63      846.47      5.10 o
   4   2   0       57.76       18.89      0.96 o
   6   2   0      403.68      428.92      4.81 o
   8   2   0        2.02       -0.53      1.22 o
  10   2   0      211.10      194.20      4.75 o
  12   2   0     1055.53     1016.12     14.30 o
  14   2   0      313.88      324.48     12.40 o
  16   2   0        8.65       18.40      7.45 o
   2   3   0       63.64      106.06      1.36 o
   4   3   0      157.61      141.90      2.19 o
   6   3   0        6.20       -1.43      1.51 o
   8   3   0      148.31      133.76      3.16 o
  10   3   0      454.11      464.93      7.49 o
  12   3   0      142.35      139.60      6.62 o
  14   3   0      143.71      165.55      8.67 o
  16   3   0       83.91       79.40     12.04 o
   0   4   0    45147.18    43406.33    321.87 o
   2   4   0     5495.91     5121.52     24.79 o
   4   4   0        4.99       -1.15      1.15 o
   6   4   0      998.24     1012.45      7.81 o
   8   4   0      270.84      280.15      4.12 o
  10   4   0      723.56      670.86      8.51 o
  12   4   0      227.74      236.29      7.85 o
  14   4   0      306.67      263.05     10.92 o
   2   5   0       12.95       25.15      1.14 o
   4   5   0       59.81       40.39      1.47 o
   6   5   0     2269.61     2451.79     19.27 o
   8   5   0      410.25      430.44      4.34 o
  10   5   0      753.23      743.76     10.19 o
  12   5   0      159.82      122.54      6.01 o
  14   5   0        0.53       -7.05      7.87 o
  16   5   0      130.31      151.35     19.56 o
   0   6   0      175.29      191.49      3.51 o
   2   6   0     3182.99     3402.06     18.63 o
   4   6   0       42.17       57.48      2.13 o
   6   6   0       40.65       34.39      2.06 o
   8   6   0      225.74      255.72      5.16 o
  10   6   0       12.05       10.96      2.57 o
  12   6   0        0.29       -3.79      3.79 o
  14   6   0        9.62       -5.97      8.50 o
  16   6   0        0.03       -6.69     13.51 o
   2   7   0      587.26      830.34      6.84 o
   4   7   0     2372.55     2196.19     14.82 o
   6   7   0      602.42      621.90      7.60 o
   8   7   0     3458.02     3302.07     34.07 o
  10   7   0      413.37      437.02     10.44 o
  12   7   0       31.03       28.57      6.38 o
  14   7   0       36.99       50.15     11.45 o
   0   8   0    10171.39    10314.90     83.83 o
   2   8   0     3125.36     2980.29     18.64 o
   4   8   0      901.23      802.32      7.79 o
   6   8   0     4510.10     4538.98     32.01 o
   8   8   0      889.27      900.41     14.46 o
  10   8   0      465.51      477.89     14.90 o
  12   8   0        5.84       -3.79      7.26 o
  14   8   0       21.55        5.00      9.71 o
   2   9   0     1318.27     1346.73     11.41 o
   4   9   0     1385.51     1287.32     11.31 o
   6   9   0       29.03       22.98      2.39 o
   8   9   0      957.71      930.66     15.05 o
  10   9   0       23.44       26.31      9.47 o
  12   9   0       21.19        6.73      7.42 o
  14   9   0       22.17       19.98     16.24 o
   0  10   0      283.99      290.23      7.67 o
   2  10   0     1777.44     1824.55     15.91 o
   4  10   0     1394.92     1398.36     11.89 o
   6  10   0      780.10      726.22     11.51 o
   8  10   0        0.07       -3.50      3.50 o
  10  10   0        0.00       -5.60      5.60 o
  12  10   0        4.45       -7.30      7.30 o
   2  11   0      551.15      530.93      8.60 o
   4  11   0     7329.24     7181.02     56.47 o
   6  11   0       31.53       32.69      5.10 o
   8  11   0       38.99       31.55      6.52 o
  10  11   0      189.31      205.31     11.88 o
  12  11   0      110.53      126.28     11.43 o
   0  12   0     3504.49     3454.13     41.70 o
   2  12   0     1292.18     1230.45     16.53 o
   4  12   0      318.24      317.50      8.49 o
   6  12   0      703.44      738.70     15.63 o
   8  12   0      345.30      345.19     14.79 o
  10  12   0       46.35       41.22      8.04 o
  12  12   0        1.67       -2.28      8.83 o
   2  13   0      375.86      379.61      9.80 o
   4  13   0       74.67       58.92      5.50 o
   6  13   0      249.27      204.89      9.56 o
   8  13   0       24.85       21.29      9.69 o
  10  13   0       37.31       33.35      8.61 o
  12  13   0       37.50       45.14     17.14 o
   0  14   0        9.02       -4.31      5.79 o
   2  14   0      189.23      184.58      8.07 o
   4  14   0       22.58       15.55      5.47 o
   6  14   0        3.03       -4.27      5.99 o
   8  14   0        0.17       -6.43      6.43 o
  10  14   0      182.04      181.59     16.44 o
   2  15   0      114.93       95.54      7.85 o
   4  15   0      178.32      187.63     10.02 o
   6  15   0       25.99       14.30      6.39 o
   8  15   0       26.71       20.94      9.69 o
  10  15   0       40.61       37.12     15.61 o
   0  16   0      337.76      457.64     19.86 o
   2  16   0        3.00       -1.79      5.42 o
   4  16   0      272.29      356.93     18.31 o
   6  16   0      317.07      329.56     19.08 o
   8  16   0       51.95       38.22     23.89 o
   2  17   0       35.30       34.64      7.51 o
   4  17   0       31.01       42.65      7.45 o
   0  18   0      131.14      121.16     18.64 o
   2  18   0       47.58       46.71     10.74 o
   4  18   0      426.18      521.73     23.39 o
   1   1   1      915.03     1055.22      9.25 o
   2   1   1     2994.59     2967.71     10.71 o
   3   1   1    13498.90    13450.97     46.34 o
   4   1   1       38.97       21.70      0.74 o
   5   1   1     1748.86     2078.45      8.51 o
   6   1   1     3141.83     3304.41     13.25 o
   7   1   1      412.83      477.35      3.67 o
   8   1   1      112.56       79.69      1.94 o
   9   1   1       64.01       73.22      2.13 o
  10   1   1       72.21       66.51      2.32 o
  11   1   1        4.18       -2.07      2.07 o
  12   1   1        6.55        0.93      2.58 o
  13   1   1        0.06        5.12      3.18 o
  14   1   1        2.42        1.68      3.58 o
  15   1   1       17.05        4.98      5.53 o
  16   1   1        1.66       -0.93      5.09 o
  17   1   1      107.39      124.74     11.15 o
   0   2   1      965.96     1066.79      6.18 o
   1   2   1      646.45      604.87      2.75 o
   2   2   1    23283.80    23170.81     93.96 o
   3   2   1     4082.39     4145.91     15.89 o
   4   2   1     2579.33     2470.87      9.53 o
   5   2   1     2135.91     2148.42      8.89 o
   6   2   1     2791.74     2729.79     11.81 o
   7   2   1    10615.94    11016.01     42.50 o
   8   2   1        4.08       -0.65      1.04 o
   9   2   1      283.56      279.74      3.29 o
  10   2   1      266.08      247.86      3.42 o
  11   2   1      107.01       99.12      3.35 o
  12   2   1      627.60      646.65      8.03 o
  13   2   1      839.78      897.60     11.81 o
  14   2   1       72.46       85.79      4.95 o
  15   2   1      257.33      254.61      8.22 o
  16   2   1       41.03       40.44      6.53 o
  17   2   1      109.78      139.53     23.89 o
   1   3   1     3345.09     3577.56     12.16 o
   2   3   1       20.32       15.33      0.67 o
   3   3   1     9126.12     9047.10     35.39 o
   4   3   1     1212.85     1184.94      5.89 o
   5   3   1     1592.96     1662.25      7.84 o
   6   3   1      169.47      173.66      2.40 o
   7   3   1      599.08      665.30      5.63 o
   8   3   1     1426.84     1455.16      7.67 o
   9   3   1       17.19       10.87      1.21 o
  10   3   1      255.11      266.90      4.06 o
  11   3   1      116.90       97.36      3.46 o
  12   3   1      529.20      531.03      8.19 o
  13   3   1        3.31        4.72      3.18 o
  14   3   1        0.34       -1.59      3.39 o
  15   3   1       53.90       40.83      5.05 o
  16   3   1       75.26       83.48      9.49 o
   0   4   1     2710.78     2576.11     12.70 o
   1   4   1     2370.99     2382.33      8.48 o
   2   4   1     2944.78     3109.69     11.00 o
   3   4   1      671.83      791.86      3.72 o
   4   4   1      496.00      536.85      3.85 o
   5   4   1     2827.64     3013.43     15.45 o
   6   4   1       45.37       44.49      1.49 o
   7   4   1     2279.20     2450.95     11.61 o
   8   4   1       59.60       54.24      1.36 o
   9   4   1        0.45       -1.75      1.75 o
  10   4   1      353.31      322.58      4.29 o
  11   4   1      156.11      139.51      3.91 o
  12   4   1      134.57      121.48      4.34 o
  13   4   1       54.77       62.28      4.75 o
  14   4   1       22.14       14.83      4.12 o
  15   4   1       21.23       18.23      5.61 o
  16   4   1        3.66        3.82     17.20 o
   1   5   1    10036.04    10075.71     31.51 o
   2   5   1      197.67      184.99      1.67 o
   3   5   1     2063.33     1923.79      7.95 o
   4   5   1      768.82      831.81      5.39 o
   5   5   1      115.72      121.78      1.94 o
   6   5   1     1169.90     1128.79      7.83 o
   7   5   1       86.95       96.60      2.25 o
   8   5   1      187.73      184.75      3.47 o
   9   5   1       16.12        5.41      1.45 o
  10   5   1      117.02      106.87      2.78 o
  11   5   1      469.33      448.76      6.73 o
  12   5   1       99.78       92.86      3.88 o
  13   5   1        4.04       -3.08      3.08 o
  14   5   1        2.12       -1.79      4.73 o
  15   5   1       18.79       12.96      6.27 o
  16   5   1       77.31       74.29     12.04 o
   0   6   1      113.73      185.76      2.59 o
   1   6   1      128.87      148.10      1.66 o
   2   6   1     1258.47     1299.82      6.08 o
   3   6   1      391.54      380.01      2.86 o
   4   6   1     2684.60     2757.92     12.28 o
   5   6   1     2505.21     2633.23     13.82 o
   6   6   1       18.98        7.41      1.34 o
   7   6   1      377.19      360.36      3.81 o
   8   6   1      414.00      392.35      4.94 o
   9   6   1      287.97      292.11      4.16 o
  10   6   1       51.52       43.00      2.99 o
  11   6   1        1.13       -2.62      2.62 o
  12   6   1      144.42      127.88      4.56 o
  13   6   1      605.71      672.10     13.31 o
  14   6   1        0.20       -5.51      5.51 o
  15   6   1       66.84       58.46      7.56 o
  16   6   1        2.00        3.63     10.02 o
   1   7   1     3195.96     3568.38     14.59 o
   2   7   1      109.22      150.09      2.12 o
   3   7   1     1714.90     1736.05      8.64 o
   4   7   1        8.49        3.53      0.81 o
   5   7   1       29.56       23.86      1.13 o
   6   7   1      697.51      696.92      5.38 o
   7   7   1      128.20      133.36      2.20 o
   8   7   1      505.42      473.64      4.98 o
   9   7   1       29.00       29.24      2.81 o
  10   7   1      100.82      103.56      3.06 o
  11   7   1        3.27       -3.52      3.52 o
  12   7   1        8.88        0.78      4.55 o
  13   7   1       13.78       12.55      6.24 o
  14   7   1       79.29       79.08      8.28 o
  15   7   1        7.93       -9.50      9.50 o
  16   7   1        0.53        5.73     16.24 o
   0   8   1     1118.72     1057.23      9.16 o
   1   8   1      280.32      284.23      3.02 o
   2   8   1      651.57      639.17      4.60 o
   3   8   1      125.06      126.25      2.26 o
   4   8   1       78.03       84.98      1.88 o
   5   8   1      403.11      395.10      3.47 o
   6   8   1       13.79       14.76      1.47 o
   7   8   1      239.21      235.87      3.12 o
   8   8   1      309.65      299.46      9.54 o
   9   8   1      651.22      616.42      9.79 o
  10   8   1       25.88       30.21      3.88 o
  11   8   1      208.61      199.75      7.87 o
  12   8   1       22.27       14.45      4.75 o
  13   8   1       12.32        3.20      5.05 o
  14   8   1       64.23       63.58      8.19 o
  15   8   1        2.07      -10.59     10.59 o
   1   9   1     2086.44     1970.41     10.47 o
   2   9   1       70.93       65.05      2.07 o
   3   9   1     2049.41     2061.13     11.05 o
   4   9   1      154.32      152.05      2.89 o
   5   9   1       14.60       20.89      1.48 o
   6   9   1      528.70      492.86      5.03 o
   7   9   1       49.33       36.94      2.30 o
   8   9   1        2.55        0.62      3.32 o
   9   9   1      369.54      359.95      8.04 o
  10   9   1      693.45      717.75     12.59 o
  11   9   1       29.44       11.18      4.74 o
  12   9   1       19.51        8.45      5.14 o
  13   9   1        3.32       -5.24      5.38 o
  14   9   1      101.06      109.65     13.82 o
   0  10   1      885.56      853.09      9.10 o
   1  10   1      349.96      339.44      4.32 o
   2  10   1     2317.88     2276.09     13.25 o
   3  10   1      360.89      353.29      4.39 o
   4  10   1     2160.96     2161.19     12.03 o
   5  10   1      974.85      964.71      8.63 o
   6  10   1      455.47      467.85      7.47 o
   7  10   1     1721.09     1697.04     16.03 o
   8  10   1       18.67       22.57      4.03 o
   9  10   1      194.13      214.47      6.78 o
  10  10   1        0.63       -4.19      4.19 o
  11  10   1       16.23       10.79      4.91 o
  12  10   1       16.21        2.99      5.08 o
  13  10   1      454.07      511.30     12.91 o
   1  11   1       36.17       37.42      2.41 o
   2  11   1      313.27      346.50      5.08 o
   3  11   1      840.98      833.88      8.38 o
   4  11   1      134.17      136.87      4.27 o
   5  11   1      320.14      316.04      5.91 o
   6  11   1       35.84       19.93      3.44 o
   7  11   1       76.64       59.89      4.92 o
   8  11   1        4.60       -3.83      3.83 o
   9  11   1       76.71       54.02      5.84 o
  10  11   1        0.55       -4.25      4.25 o
  11  11   1       93.00       84.76      7.32 o
  12  11   1      132.11      120.70      7.86 o
  13  11   1        0.07       10.56      9.81 o
   0  12   1      210.89      216.83      6.78 o
   1  12   1     1179.97     1120.46     10.08 o
   2  12   1      996.94      996.33      9.96 o
   3  12   1        4.18       11.06      2.77 o
   4  12   1       39.54       32.68      2.96 o
   5  12   1      251.11      226.59      5.68 o
   6  12   1       10.09       12.20      3.98 o
   7  12   1      123.54      115.31      5.13 o
   8  12   1       55.59       57.92      5.30 o
   9  12   1      143.17      122.35      7.40 o
  10  12   1        4.10        5.92      4.98 o
  11  12   1       12.06       12.96      6.60 o
  12  12   1        2.45        1.59      7.27 o
  13  12   1       37.73       42.68     12.05 o
   1  13   1      330.78      363.95      6.55 o
   2  13   1       39.61       48.70      3.45 o
   3  13   1      428.05      389.23      6.79 o
   4  13   1       37.94       22.53      3.48 o
   5  13   1      364.80      371.45      7.16 o
   6  13   1      105.33      103.42      4.91 o
   7  13   1        1.19       -4.60      4.60 o
   8  13   1       11.34        0.01      4.57 o
   9  13   1       40.38       34.09      5.75 o
  10  13   1       34.11       32.25      5.87 o
  11  13   1       12.52       21.34      7.60 o
  12  13   1      116.19      107.41     13.65 o
   0  14   1        9.72        1.57      4.57 o
   1  14   1       30.03       17.02      3.50 o
   2  14   1       11.67       14.60      3.29 o
   3  14   1       32.91       38.68      4.74 o
   4  14   1      405.28      391.97      7.99 o
   5  14   1       44.06       39.03      3.88 o
   6  14   1      196.20      164.37      6.81 o
   7  14   1      255.43      242.15      8.35 o
   8  14   1        0.02       -4.25      4.25 o
   9  14   1        6.03       -4.87      4.87 o
  10  14   1        0.38       -7.26      7.82 o
  11  14   1       50.32       23.89     21.98 o
   1  15   1       57.55       46.81      4.30 o
   2  15   1       62.47       57.23      4.63 o
   3  15   1       68.80       71.81      5.25 o
   4  15   1       16.89       15.36      4.07 o
   5  15   1        8.01        0.43      3.48 o
   6  15   1        0.45       -4.25      4.25 o
   7  15   1       10.80        4.68      5.45 o
   8  15   1        0.55       -5.20      5.20 o
   9  15   1        0.01       -4.41      9.43 o
  10  15   1        3.59      -22.93     22.93 o
   0  16   1      110.57      134.25      8.49 o
   1  16   1       54.45       57.64      5.07 o
   2  16   1       41.72       28.38      4.79 o
   3  16   1      107.83      123.43      6.40 o
   4  16   1        1.71        3.55      4.03 o
   5  16   1       39.25       36.72      6.94 o
   6  16   1        0.27       -6.59      6.59 o
   7  16   1        9.53        3.04      7.54 o
   8  16   1       21.90       34.19     14.92 o
   9  16   1        2.05        1.95     15.36 o
   1  17   1       63.29       56.62      5.76 o
   2  17   1        4.84        2.86      4.61 o
   3  17   1       84.85       85.17      6.22 o
   4  17   1        4.58        8.82      4.56 o
   5  17   1       88.29       89.63     10.58 o
   0  18   1        1.13       -4.90      8.96 o
   1  18   1       49.72       60.75     10.04 o
   2  18   1        4.46       -2.09      6.81 o
   3  18   1        1.61       -5.66      6.05 o
   4  18   1       15.14       31.27     12.00 o
   0   0   2    15093.90    15056.92    282.52 o
   1   0   2    20080.61    20118.02    166.07 o
   2   0   2     3430.25     3561.39     19.05 o
   3   0   2    39942.14    38515.14    484.90 o
   4   0   2      526.23      602.47      4.57 o
   5   0   2     4509.88     4652.82     24.27 o
   6   0   2        5.77        5.10      1.23 o
   7   0   2     6342.83     6285.15     33.84 o
   8   0   2        0.47       -1.64      1.64 o
   9   0   2     2424.87     2454.64     17.63 o
  10   0   2        0.10       -2.17      2.17 o
  11   0   2     2112.95     2141.30     20.10 o
  12   0   2      423.87      448.89      9.86 o
  13   0   2     1202.48     1285.24     18.61 o
  14   0   2        3.35       12.94      5.69 o
  15   0   2      299.77      301.06     14.14 o
  16   0   2        0.88       -7.07      7.07 o
  17   0   2      222.53      231.50     15.45 o
   1   1   2    11418.38    11840.26     76.68 o
   2   1   2     1171.86     1195.80      5.20 o
   3   1   2     2212.04     2235.39      8.96 o
   4   1   2      607.35      613.06      3.35 o
   5   1   2      559.41      530.49      3.19 o
   6   1   2       77.50       89.84      1.63 o
   7   1   2      459.61      400.23      3.40 o
   8   1   2      197.63      206.37      2.80 o
   9   1   2      246.64      254.96      3.30 o
  10   1   2      602.16      625.40      5.40 o
  11   1   2        2.28       -2.12      2.12 o
  12   1   2       29.20       34.78      3.16 o
  13   1   2       61.47       68.57      4.18 o
  14   1   2       47.00       42.68      4.74 o
  15   1   2       25.69       35.00      5.45 o
  16   1   2       43.52       34.51      6.03 o
  17   1   2       57.08       63.78     10.81 o
   0   2   2      466.29      433.78      3.64 o
   1   2   2     2601.02     2524.12     10.27 o
   2   2   2       16.51        1.85      0.53 o
   3   2   2       45.36       46.91      1.00 o
   4   2   2        2.12       -0.45      0.45 o
   5   2   2        1.75       -0.33      0.59 o
   6   2   2      102.03      128.57      1.79 o
   7   2   2        1.96       -0.93      0.93 o
   8   2   2       87.96       88.21      1.97 o
   9   2   2       46.28       38.35      1.75 o
  10   2   2       12.92        5.98      1.72 o
  11   2   2        0.54       -2.07      2.07 o
  12   2   2       45.13       48.50      3.51 o
  13   2   2      156.05      143.32      5.74 o
  14   2   2       76.16       72.91      4.77 o
  15   2   2        1.26        0.40      4.15 o
  16   2   2        0.61        9.09      5.79 o
  17   2   2        2.73       -0.96     16.24 o
   1   3   2     3898.87     3546.04     13.76 o
   2   3   2     1710.90     1716.78      7.10 o
   3   3   2     1425.28     1695.84      8.20 o
   4   3   2     3410.59     3490.56     15.07 o
   5   3   2     1360.30     1615.32      8.02 o
   6   3   2      974.04      986.24      5.73 o
   7   3   2       26.06       37.02      1.40 o
   8   3   2      270.07      311.15      3.26 o
   9   3   2     1075.08     1033.95      6.29 o
  10   3   2     1178.25     1211.17      9.12 o
  11   3   2      418.41      390.10      5.39 o
  12   3   2      154.65      156.34      4.73 o
  13   3   2        0.24       10.04      3.41 o
  14   3   2        2.49        4.12      3.55 o
  15   3   2      113.51      126.29      9.34 o
  16   3   2       31.40       43.45      8.73 o
   0   4   2    15659.69    15745.24     76.05 o
   1   4   2      418.59      354.81      2.37 o
   2   4   2      885.42      917.37      4.33 o
   3   4   2        1.55        2.35      0.61 o
   4   4   2     1202.38     1287.59      7.59 o
   5   4   2       64.64       61.84      1.98 o
   6   4   2      360.67      405.16      4.08 o
   7   4   2      951.26      953.36      6.91 o
   8   4   2       48.55       46.19      1.49 o
   9   4   2     2032.05     2045.53     10.73 o
  10   4   2       95.73       78.22      2.64 o
  11   4   2      516.55      533.92      6.71 o
  12   4   2       75.78       67.05      3.77 o
  13   4   2       15.10       19.67      3.72 o
  14   4   2       23.91       14.46      4.19 o
  15   4   2      117.99      128.66      7.83 o
  16   4   2        2.66       -1.10     10.45 o
   1   5   2       90.15      165.99      1.72 o
   2   5   2     3130.41     3197.96     12.12 o
   3   5   2     1547.36     1583.74      7.15 o
   4   5   2      233.19      280.99      2.92 o
   5   5   2     2441.29     2613.18     15.74 o
   6   5   2       55.38       50.50      2.15 o
   7   5   2     1085.68     1112.60      8.54 o
   8   5   2        8.42       10.22      1.51 o
   9   5   2        5.35        0.47      1.45 o
  10   5   2       13.99        9.06      2.48 o
  11   5   2      310.39      290.84      5.51 o
  12   5   2      113.69      117.39      4.64 o
  13   5   2        3.56       -3.86      3.86 o
  14   5   2       44.19       37.34      6.06 o
  15   5   2      151.48      127.37      8.80 o
  16   5   2       41.76       24.84     14.82 o
   0   6   2       42.15       61.34      1.92 o
   1   6   2      560.24      589.41      3.71 o
   2   6   2        0.04       -0.18      0.84 o
   3   6   2     1440.10     1492.18      7.36 o
   4   6   2      477.50      518.63      3.93 o
   5   6   2      437.24      427.90      4.05 o
   6   6   2      957.70      950.13      8.13 o
   7   6   2     1488.88     1468.90     11.10 o
   8   6   2      940.28      950.90      8.60 o
   9   6   2      554.63      536.91      8.94 o
  10   6   2      160.03      162.99      5.27 o
  11   6   2        5.18        2.52      3.12 o
  12   6   2       52.63       47.66      4.20 o
  13   6   2       58.22       66.53      5.93 o
  14   6   2       32.09       29.30      6.76 o
  15   6   2       17.75       -2.45      6.15 o
  16   6   2        1.07      -13.27     13.27 o
   1   7   2     2220.14     1981.01      9.41 o
   2   7   2     1428.62     1515.36      7.96 o
   3   7   2     1510.01     1481.63      8.04 o
   4   7   2      137.43      107.80      1.80 o
   5   7   2     1124.83     1107.70      8.25 o
   6   7   2      567.14      530.40      5.63 o
   7   7   2      321.03      320.33      4.55 o
   8   7   2       20.78       13.56      2.36 o
   9   7   2      103.64      101.39      5.06 o
  10   7   2        3.21        1.15      2.87 o
  11   7   2       30.35       24.33      3.42 o
  12   7   2       19.61       11.20      4.07 o
  13   7   2        0.06       -4.16      4.91 o
  14   7   2        0.48       -6.01      6.01 o
  15   7   2        2.12       -9.70      9.70 o
  16   7   2       56.21       35.36     19.11 o
   0   8   2     2073.21     2122.72     14.95 o
   1   8   2      705.98      760.30      5.28 o
   2   8   2      978.65     1067.75      6.67 o
   3   8   2      319.69      306.49      3.30 o
   4   8   2       40.43       48.11      1.57 o
   5   8   2      158.66      146.33      2.20 o
   6   8   2     1701.20     1741.09     11.80 o
   7   8   2      251.62      263.44      4.60 o
   8   8   2      742.82      721.65      9.40 o
   9   8   2     1234.77     1285.78     14.63 o
  10   8   2        0.57        5.44      2.93 o
  11   8   2      902.62      916.25     12.80 o
  12   8   2        4.53       -1.80      4.21 o
  13   8   2      477.90      497.04     12.93 o
  14   8   2        4.14       -2.65      6.16 o
  15   8   2      276.99      256.53     17.74 o
   1   9   2      205.81      186.54      3.05 o
   2   9   2      523.52      495.28      4.83 o
   3   9   2        3.70        3.89      1.49 o
   4   9   2       36.56       34.03      1.71 o
   5   9   2        0.12       -1.54      1.54 o
   6   9   2       11.53        9.84      1.87 o
   7   9   2        1.53        4.20      2.89 o
   8   9   2      168.59      168.33      6.23 o
   9   9   2      169.01      158.25      6.36 o
  10   9   2      368.82      392.87      9.81 o
  11   9   2        1.60        3.35      4.47 o
  12   9   2        0.60       -5.19      5.50 o
  13   9   2       24.13       20.77      6.38 o
  14   9   2        0.36       -8.00      8.90 o
   0  10   2      390.47      398.33      6.16 o
   1  10   2      397.24      390.26      4.71 o
   2  10   2     1270.54     1220.37      8.85 o
   3  10   2        7.74       10.00      1.89 o
   4  10   2      647.65      655.91      6.87 o
   5  10   2      333.08      324.05      4.98 o
   6  10   2      794.12      806.98      9.59 o
   7  10   2     1365.52     1348.80     13.65 o
   8  10   2      347.32      335.10      8.38 o
   9  10   2      574.19      540.88      9.97 o
  10  10   2       29.75       20.76      4.89 o
  11  10   2       92.92       73.46      6.41 o
  12  10   2        9.78       -2.49      4.63 o
  13  10   2       52.05       58.05      7.14 o
   1  11   2     2740.81     2682.85     16.09 o
   2  11   2       34.47       47.04      2.76 o
   3  11   2     1361.92     1357.98     11.45 o
   4  11   2      300.80      272.00      5.57 o
   5  11   2        7.71       -2.40      2.40 o
   6  11   2        5.99        5.13      3.06 o
   7  11   2        4.79        1.85      3.12 o
   8  11   2       38.49       27.14      4.70 o
   9  11   2       42.63       27.03      4.42 o
  10  11   2       28.87       19.16      4.80 o
  11  11   2        7.11        8.75      5.18 o
  12  11   2       20.87       19.42      5.99 o
  13  11   2       11.04       18.04     12.36 o
   0  12   2      251.58      251.24      7.64 o
   1  12   2      458.80      469.91      6.38 o
   2  12   2        0.21        4.38      2.47 o
   3  12   2      892.02      880.09      9.74 o
   4  12   2      158.03      174.52      5.22 o
   5  12   2      207.66      193.07      5.28 o
   6  12   2        9.65        4.79      3.28 o
   7  12   2       46.57       38.69      4.50 o
   8  12   2       87.22       73.31      5.57 o
   9  12   2      211.32      220.32      8.90 o
  10  12   2       80.73       85.03      6.73 o
  11  12   2      408.10      415.27     11.89 o
  12  12   2       15.61        9.16      7.78 o
  13  12   2      213.50      199.82     19.43 o
   1  13   2      302.36      292.51      6.19 o
   2  13   2      301.75      277.51      5.92 o
   3  13   2       77.78       77.21      3.94 o
   4  13   2       30.80       25.78      3.47 o
   5  13   2      542.76      536.27      8.44 o
   6  13   2       49.24       53.76      4.65 o
   7  13   2      164.26      144.82      7.05 o
   8  13   2       49.52       44.55      5.52 o
   9  13   2       21.12        4.11      6.47 o
  10  13   2       14.57       24.15      5.69 o
  11  13   2        1.83       -4.66      6.48 o
  12  13   2        0.22       18.92     12.82 o
   0  14   2       70.82       66.82      6.22 o
   1  14   2        7.84        8.04      3.21 o
   2  14   2      341.05      369.73      7.52 o
   3  14   2      100.59       93.77      4.59 o
   4  14   2       32.11       28.80      3.80 o
   5  14   2       22.53       20.06      3.63 o
   6  14   2        4.53       -3.78      3.78 o
   7  14   2        6.77       -3.07      4.32 o
   8  14   2        0.41       -5.21      5.21 o
   9  14   2        8.19        7.85      5.42 o
  10  14   2        6.33        2.39      7.01 o
  11  14   2       34.03       44.91     21.98 o
   1  15   2      167.34      165.91      6.08 o
   2  15   2        4.37        1.74      3.84 o
   3  15   2      175.94      189.69      7.18 o
   4  15   2      129.08      120.04      5.81 o
   5  15   2      167.36      170.17      8.62 o
   6  15   2        1.89       -4.25      4.25 o
   7  15   2      126.00      126.18      8.06 o
   8  15   2       18.80       21.38      5.73 o
   9  15   2       12.14       -9.20      9.20 o
  10  15   2        0.78       -9.56     21.02 o
   0  16   2        8.52       -0.37      5.03 o
   1  16   2        2.38       -3.06      3.95 o
   2  16   2       26.88       28.31      4.79 o
   3  16   2        2.69       -1.91      4.25 o
   4  16   2       24.36       15.52      4.40 o
   5  16   2        0.04       -2.00      4.66 o
   6  16   2       18.45       13.15      6.24 o
   7  16   2      114.18      135.59     14.76 o
   8  16   2       19.52       43.00     23.89 o
   9  16   2       89.35       40.14     22.94 o
   1  17   2       27.23       37.19      5.50 o
   2  17   2       10.23       -3.24      4.40 o
   3  17   2       13.08       14.41      4.94 o
   4  17   2       53.92       71.02      7.47 o
   5  17   2        6.08        5.82      7.79 o
   0  18   2       21.67       41.52     10.67 o
   1  18   2        0.02       -2.08      7.97 o
   2  18   2       28.86       24.79      7.25 o
   3  18   2        6.80       -1.23      6.22 o
   4  18   2        0.00        6.42      9.65 o
   1   1   3    12584.96    12834.50     60.02 o
   2   1   3    29511.02    30364.99    174.96 o
   3   1   3    11557.39    12381.52     45.08 o
   4   1   3     2704.00     2723.94     11.07 o
   5   1   3      282.36      242.63      2.21 o
   6   1   3     1080.03      999.69      5.61 o
   7   1   3      557.41      619.14      4.36 o
   8   1   3     3673.69     3721.64     17.03 o
   9   1   3       15.81       10.48      1.61 o
  10   1   3      220.65      190.92      3.46 o
  11   1   3      185.99      166.55      4.41 o
  12   1   3        8.12        1.16      2.78 o
  13   1   3        4.62       -3.17      3.17 o
  14   1   3        1.61       -3.55      3.78 o
  15   1   3      195.05      203.86      8.49 o
  16   1   3      163.22      168.10      8.37 o
  17   1   3       10.22       -7.98     10.51 o
   0   2   3    53892.11    54036.96    369.62 o
   1   2   3     1825.17     1718.97      7.71 o
   2   2   3    21600.08    21271.19    133.08 o
   3   2   3    17153.78    17537.68     65.60 o
   4   2   3     7119.21     6823.03     25.41 o
   5   2   3     1282.20     1369.69      6.74 o
   6   2   3      291.73      256.04      2.53 o
   7   2   3       33.13       35.28      1.45 o
   8   2   3      227.22      204.01      3.05 o
   9   2   3     1452.05     1418.47      8.49 o
  10   2   3      961.26      926.41      7.15 o
  11   2   3      804.17      811.85      8.16 o
  12   2   3      313.79      306.67      6.22 o
  13   2   3      128.31      111.45      5.67 o
  14   2   3        1.11        8.90      3.71 o
  15   2   3      107.63      121.38      6.47 o
  16   2   3       88.35       96.08      8.71 o
   1   3   3     1581.94     1493.25      7.04 o
   2   3   3      875.01      792.67      4.25 o
   3   3   3      126.87      120.94      1.45 o
   4   3   3      513.00      531.80      3.19 o
   5   3   3     2718.68     2722.53     13.33 o
   6   3   3     3011.49     3188.06     15.24 o
   7   3   3      298.59      326.27      3.13 o
   8   3   3     1144.22     1159.50      7.39 o
   9   3   3      969.89      950.52      7.06 o
  10   3   3      164.74      162.37      3.55 o
  11   3   3      266.80      246.56      5.13 o
  12   3   3      292.43      296.91      6.13 o
  13   3   3        0.00       -2.66      3.34 o
  14   3   3      493.61      506.98      9.95 o
  15   3   3        0.69        0.02      5.21 o
  16   3   3        0.05       -0.31      6.77 o
   0   4   3        0.06       -1.01      1.01 o
   1   4   3        9.17        1.56      0.71 o
   2   4   3       11.85       -0.62      0.62 o
   3   4   3      468.42      425.01      2.82 o
   4   4   3      306.84      375.33      3.12 o
   5   4   3      324.12      299.61      3.51 o
   6   4   3       69.38       73.26      2.29 o
   7   4   3      795.34      798.79      6.52 o
   8   4   3       66.75       44.70      2.00 o
   9   4   3        3.20        5.58      1.58 o
  10   4   3        9.32        3.33      1.97 o
  11   4   3        3.13       -1.48      2.21 o
  12   4   3        2.52       -2.93      2.93 o
  13   4   3      266.11      250.05      8.31 o
  14   4   3       25.74       32.09      5.22 o
  15   4   3        1.20        0.08      4.88 o
  16   4   3        8.90       -0.61      9.67 o
   1   5   3      183.47      227.81      2.16 o
   2   5   3      469.82      533.69      3.60 o
   3   5   3       12.68       23.88      0.98 o
   4   5   3     1736.83     1747.23     10.16 o
   5   5   3      132.51      120.09      3.07 o
   6   5   3      793.22      806.06      7.55 o
   7   5   3      671.39      625.93      6.73 o
   8   5   3     1130.72     1126.69      9.86 o
   9   5   3       58.98       48.08      3.41 o
  10   5   3      222.45      211.54      5.93 o
  11   5   3        2.65       -2.95      2.95 o
  12   5   3      186.50      198.79      6.36 o
  13   5   3        1.80       -2.26      4.10 o
  14   5   3      381.88      400.03     10.37 o
  15   5   3        0.12       -5.32      5.32 o
  16   5   3       35.61       24.17     25.32 o
   0   6   3     7166.92     7422.98     40.49 o
   1   6   3     3542.05     3854.87     16.16 o
   2   6   3     4957.83     4815.67     20.28 o
   3   6   3      706.22      733.82      4.75 o
   4   6   3     1046.14      926.64      6.19 o
   5   6   3      544.37      549.03      4.97 o
   6   6   3      851.81      809.40      7.71 o
   7   6   3      284.29      297.52      4.83 o
   8   6   3       49.82       55.92      3.01 o
   9   6   3       31.68       24.43      3.19 o
  10   6   3      942.65      920.75     11.97 o
  11   6   3      304.26      290.98      7.11 o
  12   6   3       74.27       70.40      4.61 o
  13   6   3       93.73       77.65      8.03 o
  14   6   3       23.11       16.73      5.71 o
  15   6   3       73.86       47.00      9.50 o
  16   6   3       25.84       26.12     13.24 o
   1   7   3     1284.49     1345.63      7.56 o
   2   7   3      662.75      755.58      5.38 o
   3   7   3     3220.30     3434.21     16.12 o
   4   7   3      414.76      422.46      3.48 o
   5   7   3       27.03       27.17      1.66 o
   6   7   3       56.96       57.71      2.78 o
   7   7   3      107.58       94.74      3.55 o
   8   7   3        6.49       -0.46      2.68 o
   9   7   3      296.88      299.43      6.68 o
  10   7   3      132.74      122.06      5.59 o
  11   7   3       47.12       37.11      4.06 o
  12   7   3      118.79      127.10      5.54 o
  13   7   3        0.00       -0.24      4.42 o
  14   7   3       38.68       35.46      6.99 o
  15   7   3        0.11        0.35      9.65 o
   0   8   3     3740.20     3878.34     26.18 o
   1   8   3      576.50      634.59      5.03 o
   2   8   3      365.25      380.59      3.88 o
   3   8   3       22.56       19.70      1.49 o
   4   8   3       40.49       30.85      1.41 o
   5   8   3       24.24       12.54      2.33 o
   6   8   3        0.40       -0.70      1.34 o
   7   8   3      642.85      623.26      8.98 o
   8   8   3        6.34        7.24      3.07 o
   9   8   3      426.05      432.70      8.80 o
  10   8   3      189.36      177.14      6.72 o
  11   8   3       20.47       27.94      3.72 o
  12   8   3       84.35       94.70      6.79 o
  13   8   3        7.30        3.81      4.99 o
  14   8   3        4.76       -1.53      6.78 o
  15   8   3       12.61      -14.81     14.86 o
   1   9   3        0.11       -1.32      1.32 o
   2   9   3      191.18      155.18      3.13 o
   3   9   3       55.37       37.63      1.96 o
   4   9   3     1523.65     1453.73      9.37 o
   5   9   3      162.09      147.61      3.62 o
   6   9   3      239.37      230.51      4.04 o
   7   9   3      901.99      857.25     12.97 o
   8   9   3      379.16      342.23      8.23 o
   9   9   3       19.97       20.59      4.24 o
  10   9   3       67.93       78.18      5.47 o
  11   9   3       33.16       31.25      4.64 o
  12   9   3      309.23      332.70     10.40 o
  13   9   3       67.96       72.84      7.53 o
  14   9   3      101.17      112.88     17.00 o
   0  10   3     1914.01     1888.05     17.22 o
   1  10   3      147.31      151.68      3.46 o
   2  10   3     1157.14     1158.46      8.64 o
   3  10   3      993.14      929.89      7.31 o
   4  10   3     3306.96     3247.34     18.67 o
   5  10   3      759.55      707.44      7.66 o
   6  10   3     2624.81     2732.19     21.33 o
   7  10   3        3.39        7.89      3.52 o
   8  10   3       90.11       95.08      5.31 o
   9  10   3       54.68       55.26      4.73 o
  10  10   3        6.05        5.96      4.03 o
  11  10   3      273.02      269.40      9.77 o
  12  10   3       49.36       56.38      6.42 o
  13  10   3        7.76        5.59      6.31 o
   1  11   3      377.95      362.57      5.39 o
   2  11   3      104.87      102.93      3.48 o
   3  11   3        4.94       -2.40      2.40 o
   4  11   3      201.82      190.18      4.88 o
   5  11   3       92.18       87.30      3.80 o
   6  11   3      316.67      295.43      6.77 o
   7  11   3       43.03       48.42      4.68 o
   8  11   3       14.93        6.83      3.85 o
   9  11   3       80.68       65.76      5.36 o
  10  11   3        6.37        2.61      4.67 o
  11  11   3        1.79        0.47      4.54 o
  12  11   3        9.09       13.25      5.71 o
  13  11   3        0.03        3.50     11.35 o
   0  12   3     2134.27     2068.36     20.47 o
   1  12   3      273.21      252.04      5.39 o
   2  12   3        2.29       -2.41      2.41 o
   3  12   3      546.13      516.82      7.09 o
   4  12   3      610.99      589.50      8.21 o
   5  12   3       87.09       90.67      3.99 o
   6  12   3      332.71      356.23      8.12 o
   7  12   3       30.52       24.01      4.42 o
   8  12   3        8.01        2.34      4.22 o
   9  12   3       26.15       26.12      5.43 o
  10  12   3        5.68        3.77      5.30 o
  11  12   3       37.47       58.00      6.68 o
  12  12   3        0.65        9.80      7.95 o
  13  12   3        3.30       16.86     20.54 o
   1  13   3        0.18        0.38      2.71 o
   2  13   3       62.80       70.51      3.84 o
   3  13   3       11.80       14.49      2.91 o
   4  13   3      261.16      248.16      6.19 o
   5  13   3       16.16        8.37      3.14 o
   6  13   3      261.41      257.71      8.59 o
   7  13   3      121.10      112.38      6.36 o
   8  13   3      158.47      165.28      9.07 o
   9  13   3        7.95       12.21      5.68 o
  10  13   3      147.18      154.10      8.71 o
  11  13   3       18.17        0.52      6.84 o
  12  13   3       35.81       21.02     17.57 o
   0  14   3        5.62       17.95      4.75 o
   1  14   3       51.06       53.45      4.25 o
   2  14   3      364.70      384.73      8.32 o
   3  14   3       67.36       62.71      4.42 o
   4  14   3      482.03      522.25      8.84 o
   5  14   3       24.80       23.62      3.67 o
   6  14   3      280.40      268.53      9.14 o
   7  14   3        0.26       -1.55      4.40 o
   8  14   3       38.00       25.01      6.09 o
   9  14   3       17.05       15.94      6.51 o
  10  14   3        2.98        8.29      8.08 o
   1  15   3       29.75       25.37      4.00 o
   2  15   3        3.37        5.62      4.35 o
   3  15   3        3.46       11.35      4.09 o
   4  15   3       65.48       78.69      5.27 o
   5  15   3       55.70       66.59      5.37 o
   6  15   3        7.96       -0.82      5.16 o
   7  15   3        8.42        4.76      5.03 o
   8  15   3       65.60       57.03      7.26 o
   9  15   3        7.33       -6.33      8.83 o
  10  15   3       19.23       19.11     25.80 o
   0  16   3      120.51      122.35      8.13 o
   1  16   3        5.53       -3.78      3.78 o
   2  16   3       66.14       75.49      5.93 o
   3  16   3        0.27       -0.38      4.28 o
   4  16   3       90.10       74.49      5.78 o
   5  16   3        0.22       -3.36      5.24 o
   6  16   3       47.60       36.38      6.30 o
   7  16   3        0.13       10.93     11.10 o
   8  16   3        1.29       -9.56     20.07 o
   9  16   3        2.23       41.09     25.80 o
   1  17   3        2.10        2.18      5.15 o
   2  17   3       29.43       28.73      5.23 o
   3  17   3        0.02       -1.12      4.71 o
   4  17   3       98.01      105.13      8.97 o
   5  17   3       80.62       86.94     10.12 o
   0  18   3      176.02      240.85     28.67 o
   1  18   3       37.54       66.69     10.67 o
   2  18   3       38.96       26.92      8.83 o
   3  18   3       18.59       16.83      9.23 o
   4  18   3       77.85       98.50     14.14 o
   5  18   3        1.59       -6.69     16.24 o
   0   0   4      488.98      462.27      9.15 o
   1   0   4    12956.64    13034.21     71.63 o
   2   0   4   145959.17   145323.73   2711.20 o
   3   0   4      637.08      733.50      5.80 o
   4   0   4      755.13      616.70      5.34 o
   5   0   4      306.70      296.54      3.82 o
   6   0   4     4127.35     3944.50     26.45 o
   7   0   4       38.41       35.29      2.17 o
   8   0   4     2534.77     2528.09     18.41 o
   9   0   4      627.84      654.88      7.72 o
  10   0   4     1522.02     1467.69     13.50 o
  11   0   4      244.27      270.36      7.17 o
  12   0   4        1.12        4.91      3.77 o
  13   0   4      123.30      128.45      7.95 o
  14   0   4        8.86        6.47      5.45 o
  15   0   4      154.17      184.47     14.20 o
  16   0   4      241.99      267.72     16.60 o
   1   1   4     3137.07     3029.32     13.28 o
   2   1   4      723.01      629.37      3.91 o
   3   1   4      131.06      160.95      1.85 o
   4   1   4       14.35       12.10      0.88 o
   5   1   4       81.41      113.59      1.84 o
   6   1   4      302.13      275.64      2.89 o
   7   1   4        3.61       -1.12      1.12 o
   8   1   4     2006.05     1998.97     10.88 o
   9   1   4      779.74      749.13      6.16 o
  10   1   4      722.61      713.89      7.01 o
  11   1   4      218.29      211.74      4.88 o
  12   1   4      568.80      583.78      8.29 o
  13   1   4        0.22       -2.99      2.99 o
  14   1   4       53.72       51.97      5.42 o
  15   1   4        8.35       15.26      5.44 o
  16   1   4       29.21       34.82      8.07 o
  17   1   4        0.01        6.69     16.24 o
   0   2   4      778.13      740.89      6.15 o
   1   2   4     1503.48     1458.55      7.15 o
   2   2   4    12582.48    12739.60     48.61 o
   3   2   4        8.92       18.43      0.97 o
   4   2   4     2599.48     2661.48     11.65 o
   5   2   4      242.83      311.51      2.77 o
   6   2   4        4.59        9.40      1.29 o
   7   2   4      349.89      371.52      3.67 o
   8   2   4        1.83        2.34      1.28 o
   9   2   4      287.81      307.47      4.23 o
  10   2   4      900.75      848.88      8.18 o
  11   2   4       57.96       66.81      3.37 o
  12   2   4        7.39       14.84      3.29 o
  13   2   4       33.99       23.10      3.81 o
  14   2   4      142.71      142.76      6.47 o
  15   2   4        8.11       18.71      5.57 o
  16   2   4       97.51      103.65     10.59 o
  17   2   4        1.72      -14.33     15.29 o
   1   3   4    12192.19    12326.32     48.32 o
   2   3   4      293.65      334.62      2.78 o
   3   3   4     3278.60     3296.06     14.24 o
   4   3   4     4044.93     4516.42     19.04 o
   5   3   4     1420.36     1671.44      9.20 o
   6   3   4       15.81       19.32      1.11 o
   7   3   4        1.68        2.68      1.07 o
   8   3   4      534.24      535.44      4.94 o
   9   3   4      336.05      354.17      5.87 o
  10   3   4      423.86      410.37      5.89 o
  11   3   4      111.87      116.29      4.16 o
  12   3   4      377.01      372.52      7.00 o
  13   3   4        8.74       -3.56      3.60 o
  14   3   4       42.62       41.56      5.35 o
  15   3   4        0.80        8.20      5.53 o
  16   3   4       49.31       52.11     10.23 o
   0   4   4       24.40       74.74      2.24 o
   1   4   4     1096.14     1053.36      5.79 o
   2   4   4     1184.22      992.62      5.60 o
   3   4   4      849.31      926.29      5.68 o
   4   4   4     2124.88     2104.86     11.02 o
   5   4   4     1016.53     1026.58      6.67 o
   6   4   4     1073.93     1055.89      7.66 o
   7   4   4      647.21      639.96      5.57 o
   8   4   4     2212.30     2136.36     13.63 o
   9   4   4      449.93      449.93      4.71 o
  10   4   4        0.84       -2.14      2.14 o
  11   4   4      293.57      304.42      6.03 o
  12   4   4      218.73      186.43      6.11 o
  13   4   4        5.73        3.44      4.90 o
  14   4   4       98.73       97.23      6.59 o
  15   4   4      204.54      221.45      8.95 o
  16   4   4        9.50        6.90     10.38 o
   1   5   4     1553.93     1556.16      8.26 o
   2   5   4      294.03      254.13      2.94 o
   3   5   4      757.64      867.49      5.51 o
   4   5   4        1.04       -0.15      0.88 o
   5   5   4     1551.69     1689.70     11.88 o
   6   5   4        5.86        5.48      1.88 o
   7   5   4      229.07      259.13      4.74 o
   8   5   4      444.42      435.29      6.20 o
   9   5   4      203.76      198.04      5.70 o
  10   5   4      112.42      121.10      4.93 o
  11   5   4       30.17       24.41      3.81 o
  12   5   4      131.82      149.83      6.40 o
  13   5   4        8.03        3.05      4.46 o
  14   5   4       20.27       28.01      5.71 o
  15   5   4       10.83        7.57      5.64 o
  16   5   4       10.23        8.98     14.51 o
   0   6   4     1980.35     2032.12     15.59 o
   1   6   4     3667.46     3922.64     17.81 o
   2   6   4       63.39       72.57      1.88 o
   3   6   4      127.34      133.95      2.30 o
   4   6   4        7.94        4.98      0.95 o
   5   6   4       45.32       44.28      2.01 o
   6   6   4       82.36       75.91      3.00 o
   7   6   4        2.51       -1.86      1.86 o
   8   6   4       11.17        8.84      2.39 o
   9   6   4      312.71      291.86      6.66 o
  10   6   4        6.99        9.78      3.24 o
  11   6   4       53.35       56.77      4.81 o
  12   6   4        0.26        9.91      3.82 o
  13   6   4        0.46       -0.62      4.14 o
  14   6   4       15.34       25.31      6.11 o
  15   6   4        1.73       -5.72      9.41 o
   1   7   4     2853.53     2897.42     14.66 o
   2   7   4       90.24       84.15      2.17 o
   3   7   4      399.93      377.17      3.74 o
   4   7   4      901.51      961.87      6.13 o
   5   7   4       74.10       59.38      2.28 o
   6   7   4     1188.35     1108.79      9.93 o
   7   7   4       53.74       49.78      2.93 o
   8   7   4     1068.13     1068.80     11.95 o
   9   7   4        0.42       -3.09      3.09 o
  10   7   4      902.39      909.99     13.21 o
  11   7   4      134.62      141.89      6.39 o
  12   7   4      182.70      191.17      6.66 o
  13   7   4        0.69       -4.36      4.36 o
  14   7   4       18.66       24.39      7.13 o
  15   7   4        0.04       -9.71      9.71 o
   0   8   4       32.13       16.02      2.27 o
   1   8   4     1102.24     1187.88      7.83 o
   2   8   4     2130.39     2069.19     11.90 o
   3   8   4      622.17      656.53      5.69 o
   4   8   4     3034.51     2975.03     15.71 o
   5   8   4       41.77       41.13      2.02 o
   6   8   4     1569.53     1505.36     10.76 o
   7   8   4     1861.69     1916.34     17.15 o
   8   8   4     2039.49     2026.81     18.15 o
   9   8   4       46.41       61.83      4.73 o
  10   8   4       94.10       87.07      5.52 o
  11   8   4       40.48       48.39      5.08 o
  12   8   4       29.47       30.37      5.52 o
  13   8   4       54.40       33.69      6.57 o
  14   8   4        3.92        1.92      7.18 o
  15   8   4        8.26      -14.86     14.86 o
   1   9   4      153.77      148.86      3.17 o
   2   9   4     1152.24     1094.60      7.78 o
   3   9   4        2.20       -1.94      1.94 o
   4   9   4       65.45       58.06      2.52 o
   5   9   4        0.14       -1.61      1.61 o
   6   9   4      364.01      357.52      6.06 o
   7   9   4      307.86      287.94      7.15 o
   8   9   4       29.54       18.41      4.23 o
   9   9   4      220.99      216.97      7.47 o
  10   9   4       49.01       35.26      4.92 o
  11   9   4       64.91       60.90      5.40 o
  12   9   4      122.71      133.55      7.42 o
  13   9   4       31.94       34.34      6.48 o
  14   9   4       89.19       99.18     20.55 o
   0  10   4     1200.69     1249.02     13.31 o
   1  10   4        5.37        0.37      1.96 o
   2  10   4      653.94      617.01      6.05 o
   3  10   4       56.16       58.63      2.70 o
   4  10   4      750.63      723.03      7.37 o
   5  10   4        7.22        4.66      2.55 o
   6  10   4       85.15       79.73      4.04 o
   7  10   4      393.34      372.40      8.23 o
   8  10   4      331.70      330.79     10.83 o
   9  10   4       11.21        9.53      4.26 o
  10  10   4        4.63       10.34      4.09 o
  11  10   4        0.41       19.97      5.02 o
  12  10   4        3.64       16.86      5.81 o
  13  10   4       39.66       44.22      8.52 o
   1  11   4       98.33       99.63      3.56 o
   2  11   4     1162.11     1085.38      9.76 o
   3  11   4      207.34      202.93      4.68 o
   4  11   4        5.50        0.18      2.29 o
   5  11   4       10.52       15.85      2.78 o
   6  11   4      813.11      798.06     10.39 o
   7  11   4      109.24      101.36      5.98 o
   8  11   4       84.11      101.21      6.00 o
   9  11   4       72.81       75.70      5.47 o
  10  11   4       88.00       73.27      5.90 o
  11  11   4       17.38       24.83      5.89 o
  12  11   4      181.38      212.63     10.02 o
  13  11   4        1.59        9.88     15.87 o
   0  12   4      371.21      325.34      7.86 o
   1  12   4       16.42        5.83      2.78 o
   2  12   4      777.87      770.19      8.58 o
   3  12   4       77.30       70.03      3.69 o
   4  12   4      749.96      750.20      9.46 o
   5  12   4        1.10        2.40      2.63 o
   6  12   4      318.21      320.81      7.90 o
   7  12   4       12.10       19.11      4.78 o
   8  12   4      264.52      268.73      8.90 o
   9  12   4      123.62      128.35      7.11 o
  10  12   4       30.28       23.88      5.50 o
  11  12   4       20.13       17.73      6.55 o
  12  12   4        0.61        5.60      9.38 o
  13  12   4       22.07       43.95     25.80 o
   1  13   4      267.44      247.00      6.22 o
   2  13   4        1.00       -2.04      2.71 o
   3  13   4       34.16       42.31      3.75 o
   4  13   4      225.01      198.77      5.93 o
   5  13   4      132.64      123.14      4.99 o
   6  13   4       63.74       55.46      4.76 o
   7  13   4        9.63        7.69      4.34 o
   8  13   4      103.73       94.00      6.42 o
   9  13   4       50.12       68.09      7.58 o
  10  13   4       65.43       64.78      7.54 o
  11  13   4        0.03       14.96      7.90 o
  12  13   4       46.12       30.58     24.84 o
   0  14   4      117.60      117.13      7.32 o
   1  14   4       67.02       57.16      4.24 o
   2  14   4        2.08        1.98      3.25 o
   3  14   4      212.07      222.97      6.96 o
   4  14   4       32.02       35.88      4.00 o
   5  14   4      138.14      151.40      5.72 o
   6  14   4        0.04       -4.16      4.16 o
   7  14   4       42.55       52.57      5.60 o
   8  14   4      147.60      157.12      7.63 o
   9  14   4        7.06        5.94      5.68 o
  10  14   4       19.06       14.32      9.14 o
   1  15   4      159.02      141.79      6.33 o
   2  15   4       21.41       20.41      4.22 o
   3  15   4      204.93      213.04      8.82 o
   4  15   4        1.77       -1.42      3.60 o
   5  15   4       28.15       37.49      5.01 o
   6  15   4       38.24       50.90      6.82 o
   7  15   4       49.98       51.18      6.26 o
   8  15   4       16.35       10.54      5.96 o
   9  15   4        8.46       -0.99     11.25 o
  10  15   4       60.12       53.51     22.93 o
   0  16   4       15.59       10.09      6.62 o
   1  16   4        0.04        1.34      4.06 o
   2  16   4      130.05      160.40      8.84 o
   3  16   4        1.44        0.66      4.37 o
   4  16   4      117.46      140.68      6.98 o
   5  16   4        9.15        4.93      5.17 o
   6  16   4      130.99      145.33     10.03 o
   7  16   4        6.63      -19.11     19.11 o
   8  16   4       26.36       -2.87     15.29 o
   1  17   4       77.94       73.51      6.97 o
   2  17   4        0.07       -1.80      4.42 o
   3  17   4        3.00        4.93      4.78 o
   4  17   4       42.48       48.24      8.07 o
   5  17   4       34.84       29.43      9.16 o
   6  17   4       50.71       30.58     17.20 o
   0  18   4        2.15        4.78     17.20 o
   1  18   4        0.60       -8.93      8.93 o
   2  18   4      181.68      176.95     15.01 o
   3  18   4       63.98       85.18     10.18 o
   4  18   4       64.02       84.69     22.93 o
   1   1   5     1306.04     1520.34      7.50 o
   2   1   5     6814.92     6986.04     28.44 o
   3   1   5      436.99      336.43      2.85 o
   4   1   5      361.97      420.54      3.22 o
   5   1   5     2606.25     2567.95     12.25 o
   6   1   5      243.33      289.52      3.35 o
   7   1   5      133.00      119.89      2.69 o
   8   1   5        3.62        3.20      1.61 o
   9   1   5       62.28       63.41      2.55 o
  10   1   5      361.35      362.34      6.44 o
  11   1   5        0.13       -2.83      2.83 o
  12   1   5       71.78       64.90      5.00 o
  13   1   5       19.23       11.50      3.96 o
  14   1   5        1.56       -0.21      4.54 o
  15   1   5      133.11      176.80      8.56 o
  16   1   5       17.09       33.18      8.62 o
   0   2   5     2110.44     2157.63     13.88 o
   1   2   5     2407.48     2606.12     12.08 o
   2   2   5      732.46      743.81      4.56 o
   3   2   5      599.86      714.34      4.52 o
   4   2   5      384.95      443.38      3.78 o
   5   2   5     3455.25     3569.77     17.10 o
   6   2   5       98.11       70.27      2.87 o
   7   2   5     1174.74     1161.81      8.16 o
   8   2   5     1322.74     1356.42      8.95 o
   9   2   5     4219.63     4196.47     20.98 o
  10   2   5      331.09      313.71      5.72 o
  11   2   5     1370.64     1332.43     12.67 o
  12   2   5      387.96      374.72      7.51 o
  13   2   5      316.40      314.80      8.18 o
  14   2   5        5.30        2.28      4.55 o
  15   2   5      278.49      296.18     11.65 o
  16   2   5       26.07       34.78     12.93 o
   1   3   5      930.39      890.94      5.21 o
   2   3   5       11.29       29.45      1.21 o
   3   3   5     2542.78     2701.25     13.21 o
   4   3   5       15.15       16.30      1.17 o
   5   3   5     3550.53     3506.90     17.53 o
   6   3   5      171.72      174.65      2.68 o
   7   3   5      336.17      300.56      3.17 o
   8   3   5      171.39      154.32      3.10 o
   9   3   5      145.35      157.16      3.65 o
  10   3   5      694.13      693.61      7.94 o
  11   3   5      314.79      309.38      6.56 o
  12   3   5       45.30       35.92      3.73 o
  13   3   5        2.10       -0.98      3.80 o
  14   3   5       12.80        4.08      5.44 o
  15   3   5       18.76       21.05      6.07 o
  16   3   5        6.55        8.78      7.96 o
   0   4   5      345.14      340.06      4.39 o
   1   4   5      152.32      203.00      2.45 o
   2   4   5      408.29      463.28      3.88 o
   3   4   5     5018.17     5255.15     26.45 o
   4   4   5      365.98      385.19      3.80 o
   5   4   5     1619.20     1741.11     10.30 o
   6   4   5     1051.33     1117.78      7.37 o
   7   4   5        7.46        4.10      1.21 o
   8   4   5      350.85      354.35      4.35 o
   9   4   5     2219.97     2149.09     14.74 o
  10   4   5      336.76      317.57      6.21 o
  11   4   5       43.10       48.32      3.50 o
  12   4   5      140.72      135.27      5.40 o
  13   4   5       32.65       29.30      5.29 o
  14   4   5        0.05       -3.36      4.94 o
  15   4   5        0.88       12.72      6.38 o
  16   4   5       30.55       40.60     12.06 o
   1   5   5     3335.62     3326.46     17.15 o
   2   5   5     1965.24     2152.32     12.52 o
   3   5   5     1103.32     1084.82      7.81 o
   4   5   5      489.67      474.93      4.35 o
   5   5   5      656.08      619.19      5.14 o
   6   5   5      323.75      309.51      3.64 o
   7   5   5      104.66       95.35      3.16 o
   8   5   5       58.46       54.22      2.90 o
   9   5   5      975.63      963.11     14.68 o
  10   5   5      119.37      110.21      5.05 o
  11   5   5      175.03      172.01      6.15 o
  12   5   5      137.58      140.31      6.42 o
  13   5   5       12.39       14.92      4.86 o
  14   5   5        0.19        8.02      5.22 o
  15   5   5      165.49      186.32     11.08 o
  16   5   5        3.79        6.56     22.45 o
   0   6   5      179.07      182.67      4.31 o
   1   6   5       42.48       36.27      1.76 o
   2   6   5     2206.32     2388.16     13.89 o
   3   6   5      326.12      384.62      4.01 o
   4   6   5        2.42       -1.02      1.02 o
   5   6   5      136.93      107.05      2.75 o
   6   6   5      345.04      332.77      5.11 o
   7   6   5      524.98      503.07      6.20 o
   8   6   5        8.65       -2.48      2.99 o
   9   6   5      202.74      197.98      6.05 o
  10   6   5        7.93        9.38      3.44 o
  11   6   5     1515.75     1548.34     17.05 o
  12   6   5      238.31      242.01      8.69 o
  13   6   5      657.42      659.53     13.90 o
  14   6   5       46.69       49.98      6.08 o
  15   6   5      256.21      271.26     17.26 o
   1   7   5      264.35      282.85      3.74 o
   2   7   5      101.60      104.42      2.54 o
   3   7   5        1.53       -1.33      1.33 o
   4   7   5     1838.77     1798.90     10.69 o
   5   7   5     3199.01     3155.90     17.03 o
   6   7   5      560.22      569.84      7.08 o
   7   7   5       18.13       18.03      3.02 o
   8   7   5      118.72      112.68      5.11 o
   9   7   5      157.61      136.81      5.62 o
  10   7   5       65.17       59.58      4.94 o
  11   7   5       32.73       34.45      4.80 o
  12   7   5       24.68       21.96      5.00 o
  13   7   5        0.41        2.78      4.79 o
  14   7   5        0.75       -4.66      6.61 o
  15   7   5        0.03        5.04      9.83 o
   0   8   5       12.38       13.79      2.73 o
   1   8   5      109.58       80.83      2.55 o
   2   8   5      131.61      130.11      2.96 o
   3   8   5       78.71       80.26      2.36 o
   4   8   5      240.10      220.10      3.31 o
   5   8   5       10.24        8.42      1.80 o
   6   8   5      453.43      417.38      5.95 o
   7   8   5      406.75      369.90      7.77 o
   8   8   5      113.14      128.84      5.69 o
   9   8   5      154.00      144.59      6.42 o
  10   8   5       15.56        9.52      4.12 o
  11   8   5       80.06       71.14      5.62 o
  12   8   5       19.25       20.01      4.93 o
  13   8   5       34.09       42.36      6.15 o
  14   8   5        5.34       16.02      9.41 o
   1   9   5     1347.56     1325.04      9.28 o
   2   9   5      151.99      144.40      3.29 o
   3   9   5       41.23       31.25      1.99 o
   4   9   5      269.37      276.74      4.07 o
   5   9   5      935.58      926.63      8.07 o
   6   9   5       36.06       28.52      2.68 o
   7   9   5      146.21      136.78      5.70 o
   8   9   5      675.40      648.03     10.55 o
   9   9   5        1.90       -3.79      3.79 o
  10   9   5        3.40       -4.07      4.07 o
  11   9   5      138.00      123.48      6.81 o
  12   9   5       56.82       55.35      6.36 o
  13   9   5       61.46       96.28      8.30 o
  14   9   5        1.02       -0.71     15.87 o
   0  10   5     2254.60     2225.90     19.77 o
   1  10   5       40.05       37.52      2.58 o
   2  10   5      509.78      447.19      5.33 o
   3  10   5        9.06       -0.23      2.01 o
   4  10   5       16.00        6.41      3.45 o
   5  10   5      295.29      273.57      5.85 o
   6  10   5      329.39      306.90      6.66 o
   7  10   5      366.90      366.11      8.43 o
   8  10   5      146.88      152.51      6.88 o
   9  10   5      533.52      529.73     10.97 o
  10  10   5       72.68       79.06      6.10 o
  11  10   5      658.15      762.09     15.05 o
  12  10   5        9.34       16.53      6.47 o
  13  10   5      201.93      208.44     19.31 o
   1  11   5       75.83       64.02      3.26 o
   2  11   5      210.85      183.89      4.77 o
   3  11   5      561.43      540.50      7.11 o
   4  11   5        2.05       -2.31      2.44 o
   5  11   5     1109.16     1064.72     11.67 o
   6  11   5       27.99       33.08      3.66 o
   7  11   5       21.70       21.98      4.44 o
   8  11   5        9.79        6.54      4.58 o
   9  11   5        6.02        5.99      4.23 o
  10  11   5      210.73      218.59      8.55 o
  11  11   5       21.54       32.04      5.97 o
  12  11   5        0.56        5.75      5.75 o
  13  11   5      123.42      129.58     20.40 o
   0  12   5        3.34       -3.38      3.38 o
   1  12   5      421.38      393.66      6.43 o
   2  12   5       86.73       87.30      3.85 o
   3  12   5       89.96       80.81      3.74 o
   4  12   5       20.11       19.70      3.41 o
   5  12   5       13.56       17.01      3.05 o
   6  12   5      127.59      121.60      7.44 o
   7  12   5      612.95      656.62     13.17 o
   8  12   5        0.71        1.65      4.59 o
   9  12   5      143.91      127.42      7.00 o
  10  12   5       12.19       12.30      6.18 o
  11  12   5      132.88      137.62      8.70 o
  12  12   5        5.78       11.30      9.62 o
   1  13   5      215.29      220.41      6.07 o
   2  13   5        0.39        2.21      2.93 o
   3  13   5      433.08      451.40      8.01 o
   4  13   5        2.51        2.98      3.19 o
   5  13   5      626.83      627.32      9.51 o
   6  13   5      121.12      151.14      7.94 o
   7  13   5      401.09      425.31     11.99 o
   8  13   5        0.95        1.39      5.14 o
   9  13   5       19.19       22.29      5.78 o
  10  13   5        0.51        4.72      5.76 o
  11  13   5        0.56        5.26      8.45 o
  12  13   5       17.76       37.27     26.75 o
   0  14   5        0.14        1.70      4.52 o
   1  14   5        2.08        1.40      3.19 o
   2  14   5        1.66       -0.19      3.38 o
   3  14   5       24.25       24.32      4.89 o
   4  14   5       55.06       46.28      4.79 o
   5  14   5      187.69      195.37      7.65 o
   6  14   5        2.37        0.50      4.55 o
   7  14   5        0.05       -4.35      4.79 o
   8  14   5        0.24       -0.98      5.29 o
   9  14   5      137.24      142.25      8.98 o
  10  14   5        2.47       12.22      9.55 o
   1  15   5        0.11       -3.73      3.73 o
   2  15   5        7.42        1.80      3.95 o
   3  15   5       44.72       25.83      4.74 o
   4  15   5       45.90       45.44      4.75 o
   5  15   5        4.50       -2.39      4.78 o
   6  15   5       40.46       27.57      6.19 o
   7  15   5        7.93        3.38      5.83 o
   8  15   5       66.23       60.46     12.03 o
   9  15   5       31.07       12.84     13.28 o
  10  15   5       19.48       30.58     27.71 o
   0  16   5       62.97       62.07      8.42 o
   1  16   5        0.86       -4.02      4.02 o
   2  16   5        3.90        1.20      4.36 o
   3  16   5       15.32       17.46      4.84 o
   4  16   5        0.73       -3.26      4.41 o
   5  16   5       35.27       32.80      6.46 o
   6  16   5       14.17       18.99      8.32 o
   7  16   5       25.78       49.30     14.45 o
   8  16   5       19.16        8.60     21.98 o
   1  17   5      123.72      132.54      8.06 o
   2  17   5       24.59       28.38      5.46 o
   3  17   5       92.52       91.93      8.02 o
   4  17   5        1.76       -4.94      6.92 o
   5  17   5       25.41        0.58      9.10 o
   6  17   5        9.93       32.49     19.11 o
   1  18   5       13.45        7.02     12.38 o
   2  18   5        0.84        4.75      9.00 o
   3  18   5       37.38       64.98     19.11 o
   0   0   6     1140.48      940.31     11.24 o
   1   0   6    11788.62    12599.18     70.67 o
   2   0   6     3993.00     3701.41     23.04 o
   3   0   6     1778.60     1901.49     13.07 o
   4   0   6      499.13      527.22      6.25 o
   5   0   6     5350.81     5464.88     35.71 o
   6   0   6     1167.10     1159.17     12.81 o
   7   0   6     1515.55     1542.49     15.55 o
   8   0   6     3326.12     3407.45     28.79 o
   9   0   6     4680.56     4590.63     37.21 o
  10   0   6     2021.02     1976.94     27.55 o
  11   0   6      989.43      966.88     15.54 o
  12   0   6       11.75        6.87      5.06 o
  13   0   6       89.43       69.82      7.86 o
  14   0   6        2.50       -5.79      5.79 o
  15   0   6      469.48      530.28     20.95 o
  16   0   6       50.05       55.20     27.71 o
   1   1   6     3904.46     3989.65     17.06 o
   2   1   6      302.59      375.40      3.25 o
   3   1   6      691.56      657.51      4.92 o
   4   1   6      194.28      197.94      2.76 o
   5   1   6      125.60      125.02      2.51 o
   6   1   6      591.66      658.65      5.67 o
   7   1   6      365.10      376.15      4.36 o
   8   1   6     1602.77     1554.83     10.42 o
   9   1   6       71.83       73.38      3.06 o
  10   1   6      140.75      134.92      4.89 o
  11   1   6       53.22       47.61      4.04 o
  12   1   6      138.42      139.83      6.04 o
  13   1   6        7.06        5.32      4.22 o
  14   1   6        3.05        1.21      4.41 o
  15   1   6      121.42      131.04      7.94 o
  16   1   6       11.42       26.99     11.66 o
   0   2   6      380.37      418.31      4.70 o
   1   2   6     1544.13     1626.57      8.59 o
   2   2   6        3.16        5.48      1.01 o
   3   2   6      141.96      148.39      2.34 o
   4   2   6      940.45      971.30      7.02 o
   5   2   6      112.52      115.65      2.48 o
   6   2   6       19.73       27.45      1.70 o
   7   2   6      260.34      242.03      3.63 o
   8   2   6      307.60      335.26      4.38 o
   9   2   6       68.42       75.91      3.01 o
  10   2   6       50.83       46.96      3.58 o
  11   2   6       66.84       70.17      4.64 o
  12   2   6       37.24       29.32      3.97 o
  13   2   6       46.67       42.92      4.63 o
  14   2   6        2.61       -5.50      5.50 o
  15   2   6      120.08      129.46      8.98 o
  16   2   6       30.06       28.61     12.38 o
   1   3   6      144.74      209.11      2.58 o
   2   3   6       47.79       37.48      1.64 o
   3   3   6        0.78       -1.00      1.09 o
   4   3   6      543.45      562.63      4.95 o
   5   3   6      551.63      573.57      5.05 o
   6   3   6      112.99       68.55      2.10 o
   7   3   6      464.20      449.25      4.81 o
   8   3   6     3234.35     3205.41     18.46 o
   9   3   6       58.26       42.27      2.93 o
  10   3   6      416.56      405.36      7.00 o
  11   3   6       85.96       75.47      4.88 o
  12   3   6      236.68      254.02      7.12 o
  13   3   6        5.42        6.11      4.30 o
  14   3   6        3.71       -2.40      5.29 o
  15   3   6       75.29       80.21      8.03 o
  16   3   6        4.51       10.94      9.20 o
   0   4   6     5741.60     5550.59     39.66 o
   1   4   6     2869.15     2982.70     16.47 o
   2   4   6     5559.39     5422.79     28.14 o
   3   4   6     1260.15     1376.75     10.11 o
   4   4   6      209.26      170.83      2.95 o
   5   4   6        1.44        2.58      1.07 o
   6   4   6     1770.33     1723.12     11.16 o
   7   4   6      996.32      979.05      7.34 o
   8   4   6      837.15      834.33      7.89 o
   9   4   6      329.37      348.17      5.64 o
  10   4   6      658.30      646.45      9.21 o
  11   4   6      135.09      134.96      5.22 o
  12   4   6       31.28       34.12      5.13 o
  13   4   6      218.02      201.19      9.13 o
  14   4   6        1.03       -5.13      5.13 o
  15   4   6       19.87       22.70      6.69 o
  16   4   6       19.29       23.60      9.30 o
   1   5   6      252.33      233.14      3.62 o
   2   5   6        0.10       -1.29      1.29 o
   3   5   6        2.30       -0.92      0.92 o
   4   5   6        3.54        2.93      1.12 o
   5   5   6       67.01       60.02      1.96 o
   6   5   6      163.08      162.43      2.27 o
   7   5   6      468.80      475.27      4.56 o
   8   5   6      381.80      362.38      5.04 o
   9   5   6       48.66       65.04      4.61 o
  10   5   6      289.52      296.72      7.62 o
  11   5   6      152.30      152.22      6.56 o
  12   5   6       78.24       96.37      7.00 o
  13   5   6        3.37        7.96      5.35 o
  14   5   6      144.02      123.43      8.14 o
  15   5   6        5.93       18.73      7.31 o
  16   5   6       23.46       32.49     19.11 o
   0   6   6       41.86       32.46      3.10 o
   1   6   6       30.33       32.75      2.00 o
   2   6   6        5.49        2.81      1.58 o
   3   6   6        9.94       10.53      1.49 o
   4   6   6        1.96       -1.48      1.48 o
   5   6   6       10.64       11.00      1.19 o
   6   6   6      289.95      298.61      4.84 o
   7   6   6       80.06       80.83      3.30 o
   8   6   6       20.92       20.62      2.29 o
   9   6   6       16.60       11.85      3.33 o
  10   6   6      419.79      463.81      9.18 o
  11   6   6       26.62       43.81      5.38 o
  12   6   6       49.36       48.05      6.18 o
  13   6   6        8.88       26.26      5.77 o
  14   6   6        0.20       15.94      5.93 o
  15   6   6        0.49       -5.74      8.09 o
   1   7   6      293.37      291.16      4.22 o
   2   7   6       13.96        8.42      1.68 o
   3   7   6      187.14      153.28      3.03 o
   4   7   6       32.00       30.80      1.67 o
   5   7   6      414.50      417.59      3.97 o
   6   7   6      105.60       89.27      3.58 o
   7   7   6      521.14      516.62      7.15 o
   8   7   6      442.96      434.32      8.44 o
   9   7   6       62.41       59.32      4.57 o
  10   7   6      323.42      315.48      8.97 o
  11   7   6       38.54       42.79      5.04 o
  12   7   6       68.40       88.84      6.99 o
  13   7   6       53.14       67.40      6.51 o
  14   7   6      212.92      210.05     16.12 o
  15   7   6       14.11        0.00     20.07 o
   0   8   6     4366.98     4592.35     35.20 o
   1   8   6      465.80      499.02      5.59 o
   2   8   6      200.52      195.18      3.64 o
   3   8   6       15.59        3.87      1.62 o
   4   8   6     3291.32     3303.06     18.92 o
   5   8   6      281.00      291.85      3.10 o
   6   8   6      122.62      142.05      3.92 o
   7   8   6      389.22      348.68      8.45 o
   8   8   6     1250.66     1260.13     14.58 o
   9   8   6      232.74      222.80      7.12 o
  10   8   6       24.26       39.03      5.02 o
  11   8   6      394.49      413.51     10.42 o
  12   8   6        3.64        2.60      5.73 o
  13   8   6      272.98      319.65     12.89 o
  14   8   6        0.01       -8.32     11.65 o
   1   9   6       19.08       19.13      2.19 o
   2   9   6      279.31      261.79      6.04 o
   3   9   6       19.64        0.87      1.76 o
   4   9   6        4.49       -1.79      1.79 o
   5   9   6        5.79        1.45      1.79 o
   6   9   6       92.65       67.81      3.86 o
   7   9   6      384.52      366.37      8.51 o
   8   9   6       58.70       57.85      4.78 o
   9   9   6       74.16       80.75      5.76 o
  10   9   6       94.72       95.67      6.10 o
  11   9   6      103.20      115.72      6.79 o
  12   9   6       96.14      113.84      9.74 o
  13   9   6        0.70        5.69      6.48 o
   0  10   6      574.97      564.35      9.08 o
   1  10   6      463.27      425.30      5.86 o
   2  10   6      133.35      123.59      3.69 o
   3  10   6        0.95       -2.27      2.27 o
   4  10   6     1270.65     1230.87     10.63 o
   5  10   6      255.64      227.06      5.75 o
   6  10   6       32.11       23.22      3.40 o
   7  10   6       74.47       75.83      5.33 o
   8  10   6       62.70       75.70      5.70 o
   9  10   6      234.04      261.01      8.77 o
  10  10   6        1.88       12.68      5.10 o
  11  10   6      237.28      249.89      9.68 o
  12  10   6        0.46       13.86      6.40 o
  13  10   6        5.00       11.99     12.86 o
   1  11   6      288.27      263.00      5.10 o
   2  11   6       38.59       24.05      3.01 o
   3  11   6       17.34       12.58      2.67 o
   4  11   6       18.85        9.78      3.03 o
   5  11   6      751.31      734.12      9.75 o
   6  11   6        1.02        1.03      3.22 o
   7  11   6       98.07       96.60      6.20 o
   8  11   6      109.76      119.88      7.26 o
   9  11   6       73.52       88.60      6.91 o
  10  11   6      100.88      114.77      7.22 o
  11  11   6        7.25       12.59      5.48 o
  12  11   6      202.25      204.05     12.85 o
  13  11   6       33.31       48.73     18.24 o
   0  12   6       44.40       48.37      5.12 o
   1  12   6        5.91        1.13      2.48 o
   2  12   6      246.18      263.69      5.71 o
   3  12   6      112.78      102.28      4.49 o
   4  12   6       70.09       80.19      4.44 o
   5  12   6      231.10      221.37      6.63 o
   6  12   6      537.45      604.17     10.79 o
   7  12   6       96.00      103.90      6.79 o
   8  12   6      148.13      144.75      7.77 o
   9  12   6       35.22       35.21      5.59 o
  10  12   6      100.02       98.69      7.20 o
  11  12   6       61.91       76.21      9.36 o
  12  12   6       41.50       54.29     14.19 o
   1  13   6       27.26       20.81      3.40 o
   2  13   6      154.77      151.77      5.37 o
   3  13   6      498.27      514.83      8.55 o
   4  13   6       12.03        9.25      3.79 o
   5  13   6        7.89       15.02      4.06 o
   6  13   6       61.30       83.76      6.66 o
   7  13   6      213.36      218.18      9.01 o
   8  13   6       40.72       40.32      5.78 o
   9  13   6       59.76       42.82      6.53 o
  10  13   6        3.49       17.40      8.40 o
  11  13   6        6.79       -3.52     12.66 o
  12  13   6        0.04       -1.91     21.98 o
   0  14   6      356.57      389.41     12.44 o
   1  14   6      128.84      126.03      5.37 o
   2  14   6      198.07      215.06      7.02 o
   3  14   6        6.47        8.77      3.93 o
   4  14   6      269.45      297.85      7.83 o
   5  14   6        0.27       14.68      4.57 o
   6  14   6       24.34       36.58      6.00 o
   7  14   6        0.08       -0.77      4.87 o
   8  14   6        2.66        3.79      5.39 o
   9  14   6       15.00       23.50      8.73 o
  10  14   6        5.22        0.50     11.46 o
   1  15   6        9.92        8.60      4.18 o
   2  15   6       81.78       74.02      5.41 o
   3  15   6       79.58       85.35      5.66 o
   4  15   6       79.76       77.31      5.35 o
   5  15   6      127.53      131.32      8.57 o
   6  15   6       28.60       39.12      6.83 o
   7  15   6       39.66       23.61      6.93 o
   8  15   6       56.56       78.22     12.37 o
   9  15   6       45.80       66.89     25.80 o
   0  16   6       31.99       22.44      7.20 o
   1  16   6        5.25        0.84      4.21 o
   2  16   6      141.77      137.13      6.86 o
   3  16   6        0.27        1.00      4.39 o
   4  16   6       74.96       70.91      6.46 o
   5  16   6       52.52       46.73      8.17 o
   6  16   6      138.94      121.55     13.66 o
   7  16   6        3.15       -0.78     13.85 o
   1  17   6        2.41       12.18      7.34 o
   2  17   6       36.87       47.61      7.29 o
   3  17   6       33.64       27.27      7.17 o
   4  17   6        0.70       -7.93      7.93 o
   5  17   6        1.45       -9.13      9.13 o
   1  18   6        4.09       -9.12     16.24 o
   2  18   6       35.53       25.80     16.24 o
   1   1   7      562.70      651.38      4.82 o
   2   1   7      530.58      574.50      5.02 o
   3   1   7      113.79      139.97      2.84 o
   4   1   7     8944.86     9705.95     46.74 o
   5   1   7     5143.06     5301.03     26.61 o
   6   1   7     2045.23     2041.13     12.70 o
   7   1   7      428.07      402.92      4.88 o
   8   1   7      833.37      781.09      7.56 o
   9   1   7        0.48       -1.19      2.71 o
  10   1   7      764.10      782.42     11.41 o
  11   1   7        6.86        4.42      3.64 o
  12   1   7       41.24       30.43      4.67 o
  13   1   7        4.93       -1.92      3.95 o
  14   1   7       77.21       82.26      6.12 o
  15   1   7       11.77       11.87      5.75 o
  16   1   7        0.12        8.60     14.33 o
   0   2   7     5355.46     5005.83     33.15 o
   1   2   7        0.07       -1.21      1.21 o
   2   2   7     6584.29     6601.30     32.08 o
   3   2   7     6170.77     6475.09     32.41 o
   4   2   7     7163.68     7081.21     36.08 o
   5   2   7     1210.48     1165.30      8.72 o
   6   2   7      736.37      702.69      6.27 o
   7   2   7      126.59      119.88      3.03 o
   8   2   7     2651.01     2662.29     16.50 o
   9   2   7        2.85       -2.88      2.95 o
  10   2   7      295.08      279.57      6.53 o
  11   2   7       26.09       18.50      3.98 o
  12   2   7        0.05       -2.96      3.84 o
  13   2   7       30.34       26.56      4.52 o
  14   2   7        3.45        4.32      4.97 o
  15   2   7       11.84       12.51      6.37 o
  16   2   7       41.56       45.64     14.00 o
   1   3   7      453.88      425.22      4.99 o
   2   3   7      618.94      632.49      6.23 o
   3   3   7      271.94      286.78      3.93 o
   4   3   7       98.14      135.19      3.15 o
   5   3   7       90.90       95.94      2.89 o
   6   3   7      846.50      813.95      7.03 o
   7   3   7       50.17       39.98      2.36 o
   8   3   7        0.31       -1.69      2.19 o
   9   3   7      238.43      223.12      5.71 o
  10   3   7      593.23      587.64      9.77 o
  11   3   7       16.81       17.22      4.07 o
  12   3   7      334.99      341.25     12.67 o
  13   3   7        9.35        7.89      4.41 o
  14   3   7      174.78      208.45     10.65 o
  15   3   7       45.28       40.31      7.98 o
  16   3   7      180.65      217.55     20.81 o
   0   4   7        1.50       -0.09      2.14 o
   1   4   7      326.33      300.88      4.07 o
   2   4   7     5122.31     5447.95     30.46 o
   3   4   7      712.26      837.50      7.43 o
   4   4   7       44.05       34.07      1.96 o
   5   4   7      142.17      121.42      2.93 o
   6   4   7        4.63        7.10      1.85 o
   7   4   7      528.23      492.49      5.83 o
   8   4   7       28.41       32.45      2.62 o
   9   4   7      578.41      547.32      7.90 o
  10   4   7        5.60        4.77      3.09 o
  11   4   7       29.72       22.14      4.89 o
  12   4   7        0.61        5.24      4.49 o
  13   4   7        4.50       12.99      7.22 o
  14   4   7        0.17       -5.54      5.54 o
  15   4   7      108.47      139.49     10.98 o
  16   4   7        0.04       10.53     10.78 o
   1   5   7      781.55      807.21      7.28 o
   2   5   7      274.56      278.86      4.28 o
   3   5   7      126.92      117.00      3.17 o
   4   5   7       29.38       31.97      1.96 o
   5   5   7        1.20       -1.03      1.03 o
   6   5   7      593.12      567.23      5.79 o
   7   5   7       40.51       38.35      2.32 o
   8   5   7     1087.86     1088.09     11.04 o
   9   5   7        6.78        1.02      2.35 o
  10   5   7      879.52      930.02     13.08 o
  11   5   7      102.30      110.64      6.08 o
  12   5   7      566.09      600.40     13.64 o
  13   5   7        4.63       11.51      6.39 o
  14   5   7       78.47      112.10      8.12 o
  15   5   7      101.46      148.72     12.26 o
   0   6   7     2637.22     2616.81     24.83 o
   1   6   7     1165.55     1162.73      9.89 o
   2   6   7     2391.92     2265.68     14.72 o
   3   6   7      424.07      485.84      6.51 o
   4   6   7     1337.34     1273.81     10.21 o
   5   6   7      446.61      476.51      5.38 o
   6   6   7      956.40      901.14      6.77 o
   7   6   7      205.50      210.90      3.88 o
   8   6   7      996.34      921.24     11.62 o
   9   6   7       23.04        6.91      3.79 o
  10   6   7      510.18      515.10     12.09 o
  11   6   7      340.87      338.00      9.76 o
  12   6   7       54.91       49.39      6.31 o
  13   6   7       79.90       67.90      7.63 o
  14   6   7       24.98       20.46      6.72 o
  15   6   7      185.98      216.79     15.64 o
   1   7   7      466.80      471.41      6.02 o
   2   7   7     1226.05     1241.68     10.24 o
   3   7   7     1125.92     1173.24      9.54 o
   4   7   7      134.26      153.40      3.34 o
   5   7   7      307.88      289.23      3.83 o
   6   7   7      512.42      459.62      4.80 o
   7   7   7       22.03       11.18      2.89 o
   8   7   7        0.70       -3.11      3.11 o
   9   7   7        0.20       -3.72      3.72 o
  10   7   7        0.10        3.90      4.27 o
  11   7   7       15.40        5.95      4.71 o
  12   7   7       34.65       40.62      6.36 o
  13   7   7       13.53       14.56      6.38 o
  14   7   7       66.80       55.79     10.30 o
  15   7   7        0.24       -4.78     19.11 o
   0   8   7      894.49      913.02     11.28 o
   1   8   7        0.72       -1.80      1.80 o
   2   8   7     1104.75     1098.73      9.19 o
   3   8   7      163.43      160.36      3.66 o
   4   8   7      218.28      216.46      4.64 o
   5   8   7      357.25      363.87      6.19 o
   6   8   7       88.47       93.56      3.63 o
   7   8   7      216.14      220.97      7.11 o
   8   8   7       25.03       30.26      4.24 o
   9   8   7        5.09       11.46      4.95 o
  10   8   7       15.62       18.56      4.80 o
  11   8   7       27.30       54.05      6.02 o
  12   8   7      181.79      172.16      9.27 o
  13   8   7        6.82        9.54      6.07 o
  14   8   7      132.04      137.62     25.80 o
   1   9   7       39.45       49.14      2.90 o
   2   9   7      174.79      158.20      4.05 o
   3   9   7       57.11       61.88      2.96 o
   4   9   7       76.33       69.36      4.15 o
   5   9   7      153.22      119.56      4.87 o
   6   9   7      610.85      582.47      6.70 o
   7   9   7       63.29       52.72      3.38 o
   8   9   7      494.96      527.10     10.30 o
   9   9   7        1.38        2.02      4.50 o
  10   9   7       65.16      100.64      6.95 o
  11   9   7       90.92      112.60      7.50 o
  12   9   7      200.01      239.89     11.83 o
  13   9   7        1.29       15.76      9.61 o
   0  10   7       43.21       42.39      4.17 o
   1  10   7     1232.00     1191.10     10.10 o
   2  10   7     1569.19     1525.17     12.11 o
   3  10   7     1004.56      922.38      9.25 o
   4  10   7     1697.06     1711.07     13.42 o
   5  10   7       12.87       16.00      3.12 o
   6  10   7     1352.98     1349.19     16.30 o
   7  10   7       58.92       52.12      4.93 o
   8  10   7      898.93      949.10     15.05 o
   9  10   7       11.29       23.59      4.91 o
  10  10   7       93.28      107.82      7.06 o
  11  10   7        3.41        1.49      5.12 o
  12  10   7       14.46       16.19      5.99 o
  13  10   7       21.39       36.31     14.92 o
   1  11   7      155.55      137.93      4.49 o
   2  11   7        0.69       -2.33      2.33 o
   3  11   7       40.49       33.04      3.10 o
   4  11   7       18.61        5.76      2.94 o
   5  11   7       30.92       30.27      3.40 o
   6  11   7        0.15        2.91      3.29 o
   7  11   7       13.85       21.05      4.80 o
   8  11   7       32.00       39.53      5.45 o
   9  11   7        1.69        1.21      4.73 o
  10  11   7       15.47       11.10      5.05 o
  11  11   7        2.32       11.81      5.81 o
  12  11   7       26.95       39.36     10.23 o
  13  11   7        4.37       22.93     24.84 o
   0  12   7       61.88       49.63      5.20 o
   1  12   7       95.37       74.28      4.19 o
   2  12   7      774.51      744.99      8.98 o
   3  12   7        9.06       11.79      3.32 o
   4  12   7      204.73      219.03      6.26 o
   5  12   7       50.24       46.09      4.13 o
   6  12   7      233.67      241.75      7.34 o
   7  12   7        5.60       15.28      5.30 o
   8  12   7      261.51      272.03      9.77 o
   9  12   7      111.42      105.08      7.15 o
  10  12   7        0.18        0.83      5.29 o
  11  12   7       62.72       75.06     10.32 o
  12  12   7        0.69       -8.60     21.98 o
   1  13   7        0.41       -3.01      3.01 o
   2  13   7       18.80       20.31      3.96 o
   3  13   7       59.18       71.20      4.65 o
   4  13   7       35.36       42.76      4.04 o
   5  13   7      128.70      147.84      5.93 o
   6  13   7      211.23      242.25      9.19 o
   7  13   7       45.65       58.26      6.45 o
   8  13   7      375.78      378.56     11.55 o
   9  13   7       15.42       20.63      6.29 o
  10  13   7       82.12       87.19     11.45 o
  11  13   7        3.20       22.09     13.60 o
   0  14   7      262.82      261.54     10.20 o
   1  14   7        0.60        1.01      3.86 o
   2  14   7      160.01      171.39      6.59 o
   3  14   7      152.00      149.73      6.40 o
   4  14   7      314.00      358.84      8.72 o
   5  14   7       57.71       81.56      7.38 o
   6  14   7       78.32       75.67      6.90 o
   7  14   7       34.97       33.10      6.16 o
   8  14   7      120.14      128.31      8.37 o
   9  14   7        4.51       12.07      8.33 o
  10  14   7        3.08        8.48     16.17 o
   1  15   7       48.92       46.29      5.01 o
   2  15   7        0.30       -2.08      4.03 o
   3  15   7       35.53       28.56      4.65 o
   4  15   7        3.19       10.36      4.37 o
   5  15   7       49.14       42.23      6.90 o
   6  15   7       28.59       29.81      6.44 o
   7  15   7       23.50        5.80      8.82 o
   8  15   7       13.85       24.71     13.96 o
   0  16   7        7.85       -1.82      6.48 o
   1  16   7       53.31       49.79      5.98 o
   2  16   7       58.02       57.78      5.58 o
   3  16   7       27.83       17.43      5.01 o
   4  16   7       68.38       63.21      6.56 o
   5  16   7        2.57        2.86      9.90 o
   6  16   7       95.93      113.02     15.51 o
   7  16   7        0.39       12.28     13.74 o
   1  17   7       54.15       61.60      8.43 o
   2  17   7       53.79       46.22      9.20 o
   3  17   7        0.01       -6.88      6.88 o
   4  17   7       32.88       32.00     11.73 o
   0   0   8     6567.01     6756.31     62.03 o
   1   0   8     3779.28     4174.49     33.41 o
   2   0   8      723.56      732.10     10.10 o
   3   0   8        4.32        1.36      2.54 o
   4   0   8    14223.84    14818.91    104.33 o
   5   0   8      767.23      847.29     10.78 o
   6   0   8      574.97      612.65      9.26 o
   7   0   8       68.53       82.47      4.36 o
   8   0   8      394.31      355.86      7.88 o
   9   0   8     2721.96     2683.84     28.75 o
  10   0   8       11.36        8.02      5.16 o
  11   0   8     1774.55     1786.13     38.53 o
  12   0   8       98.35      118.85     10.20 o
  13   0   8      254.31      277.08     12.66 o
  14   0   8        0.50       -2.49      6.28 o
  15   0   8       57.89       23.99      9.83 o
   1   1   8      139.31      102.92      2.82 o
   2   1   8        0.06       -1.28      1.28 o
   3   1   8        0.23       -1.79      1.79 o
   4   1   8     2497.94     2519.26     15.83 o
   5   1   8      153.18      152.53      3.50 o
   6   1   8      259.36      261.66      4.37 o
   7   1   8      716.32      734.00      7.33 o
   8   1   8      166.31      155.93      4.14 o
   9   1   8        0.12       -3.02      3.02 o
  10   1   8        0.05       -3.35      3.35 o
  11   1   8      206.26      224.65      7.82 o
  12   1   8        8.56        6.66      4.54 o
  13   1   8        1.73       -2.01      4.49 o
  14   1   8       24.08       21.24      5.15 o
  15   1   8       16.04        6.47      6.58 o
  16   1   8        3.92       11.47     15.29 o
   0   2   8     2590.87     2528.88     25.45 o
   1   2   8      314.85      325.12      4.82 o
   2   2   8     1071.35     1100.84      8.28 o
   3   2   8      186.34      212.64      3.84 o
   4   2   8     2106.38     2159.41     14.15 o
   5   2   8       67.38       77.23      2.83 o
   6   2   8      403.10      392.83      4.98 o
   7   2   8      265.34      257.34      4.49 o
   8   2   8      742.73      714.75      8.19 o
   9   2   8      298.51      288.76      6.81 o
  10   2   8       65.55       66.01      4.75 o
  11   2   8      221.72      204.28      7.73 o
  12   2   8      103.78      111.46      6.32 o
  13   2   8        5.21        2.91      4.21 o
  14   2   8        0.89        1.59      5.25 o
  15   2   8        5.07       -4.03      7.58 o
   1   3   8     6114.92     6008.32     35.71 o
   2   3   8     1193.71     1306.31     10.43 o
   3   3   8      127.50       63.74      2.61 o
   4   3   8      402.17      405.66      5.07 o
   5   3   8     1262.10     1238.06      9.84 o
   6   3   8       77.27       81.45      3.03 o
   7   3   8      274.09      279.05      4.67 o
   8   3   8      131.90      125.69      4.15 o
   9   3   8        0.73       -3.02      3.02 o
  10   3   8       21.47       20.00      3.99 o
  11   3   8      114.43      120.13      5.92 o
  12   3   8       96.70       92.83      5.80 o
  13   3   8       55.78       78.48      7.04 o
  14   3   8        6.52        6.08      6.51 o
  15   3   8       91.46      103.22     10.61 o
  16   3   8        0.01       -3.17     13.84 o
   0   4   8      386.87      338.23      7.33 o
   1   4   8        3.52        1.17      1.76 o
   2   4   8      440.52      430.86      5.84 o
   3   4   8      523.45      498.50      5.93 o
   4   4   8      145.94      135.88      3.34 o
   5   4   8       18.34        4.66      1.36 o
   6   4   8      157.25      152.24      3.48 o
   7   4   8      651.27      642.87      6.67 o
   8   4   8      321.27      283.35      5.85 o
   9   4   8     1921.83     1896.06     18.07 o
  10   4   8      332.71      323.71      8.26 o
  11   4   8      807.34      852.65     12.69 o
  12   4   8        6.53        7.36      5.01 o
  13   4   8      539.21      636.50     16.41 o
  14   4   8        2.74        1.30      5.96 o
  15   4   8       36.36       45.80      9.83 o
   1   5   8       10.80       16.74      2.19 o
   2   5   8      245.20      251.30      4.66 o
   3   5   8     1470.51     1502.58     12.23 o
   4   5   8      552.77      532.01      6.14 o
   5   5   8      312.67      304.73      4.66 o
   6   5   8        1.00       -1.35      1.35 o
   7   5   8     1287.16     1300.10     11.85 o
   8   5   8       72.75       62.53      4.06 o
   9   5   8       44.99       54.56      4.13 o
  10   5   8       47.41       44.24      3.70 o
  11   5   8        3.18       -3.17      4.31 o
  12   5   8      210.68      223.04      9.50 o
  13   5   8        9.66        9.38      8.01 o
  14   5   8       66.10       61.16      7.36 o
  15   5   8        0.07       14.05      9.02 o
   0   6   8     1216.40     1248.77     15.23 o
   1   6   8       71.62       77.82      3.29 o
   2   6   8        5.87        3.45      2.15 o
   3   6   8     1313.12     1310.72     11.30 o
   4   6   8      195.42      183.06      3.99 o
   5   6   8       58.86       55.37      2.53 o
   6   6   8      258.03      248.64      4.72 o
   7   6   8      493.98      421.85      7.41 o
   8   6   8        5.79       -1.62      2.51 o
   9   6   8       31.28       28.23      4.44 o
  10   6   8       90.90       77.79      5.70 o
  11   6   8       44.90       38.23      5.34 o
  12   6   8        1.26        6.11      5.45 o
  13   6   8       38.46       52.58      7.39 o
  14   6   8        0.56       20.06      7.90 o
  15   6   8        0.44       10.17     11.43 o
   1   7   8      932.45      887.39      9.19 o
   2   7   8        0.67       -1.69      2.11 o
   3   7   8      473.32      469.71      6.51 o
   4   7   8      271.42      261.58      4.84 o
   5   7   8      473.70      486.01      5.66 o
   6   7   8       48.12       36.47      3.18 o
   7   7   8      207.65      236.32      4.62 o
   8   7   8       46.86       31.18      4.38 o
   9   7   8      251.91      252.89      8.03 o
  10   7   8       62.91       71.01      5.49 o
  11   7   8        4.68       10.46      5.00 o
  12   7   8       28.78       30.90      6.44 o
  13   7   8        0.66       -0.35      6.26 o
  14   7   8       38.75       38.10     17.37 o
  15   7   8       20.90        7.64     21.02 o
   0   8   8     1992.77     1892.02     19.65 o
   1   8   8      148.19      166.84      4.39 o
   2   8   8      374.70      362.35      5.75 o
   3   8   8      987.83     1020.30      9.99 o
   4   8   8     1102.41     1058.94     10.57 o
   5   8   8      821.56      807.35      8.49 o
   6   8   8      236.49      231.42      5.84 o
   7   8   8        0.11       -1.35      3.81 o
   8   8   8       32.07       23.09      4.66 o
   9   8   8     1131.43     1167.81     15.52 o
  10   8   8       88.03      114.71      7.01 o
  11   8   8      464.16      478.47     12.07 o
  12   8   8       24.21       37.88      6.77 o
  13   8   8       47.48       44.60      7.43 o
  14   8   8        0.51      -12.49     12.49 o
   1   9   8       16.35        2.84      2.40 o
   2   9   8       74.70       77.72      3.49 o
   3   9   8       34.74       36.17      3.10 o
   4   9   8       39.44       29.22      3.17 o
   5   9   8      636.97      604.48      9.12 o
   6   9   8       40.29       45.86      3.77 o
   7   9   8      563.90      544.86     10.60 o
   8   9   8        7.50        4.18      4.35 o
   9   9   8       19.17       28.33      5.12 o
  10   9   8        1.14        8.71      4.90 o
  11   9   8        1.95        6.48      6.10 o
  12   9   8        0.02        9.13      6.46 o
  13   9   8        3.58       -3.29     10.01 o
   0  10   8     1724.94     1683.49     19.08 o
   1  10   8      179.79      188.82      4.85 o
   2  10   8      433.35      438.41      7.13 o
   3  10   8       50.72       53.69      3.49 o
   4  10   8        9.94       16.66      3.00 o
   5  10   8      315.84      298.90      6.91 o
   6  10   8       62.55       65.21      3.67 o
   7  10   8       32.51       45.32      5.17 o
   8  10   8        1.05       -0.95      4.52 o
   9  10   8      160.34      176.99      8.38 o
  10  10   8      120.05      124.47      7.65 o
  11  10   8       16.62       19.89      5.67 o
  12  10   8       12.84       26.18      8.77 o
  13  10   8        3.18       38.76     16.85 o
   1  11   8       34.99       32.61      3.25 o
   2  11   8       77.96       73.44      3.78 o
   3  11   8        5.39       -0.42      2.54 o
   4  11   8       14.47        2.96      3.56 o
   5  11   8      858.91      857.48     11.19 o
   6  11   8       10.48       13.53      3.72 o
   7  11   8      278.29      286.41      8.78 o
   8  11   8      245.71      215.56      8.91 o
   9  11   8       95.86       86.19      7.14 o
  10  11   8        2.86       -1.47      5.13 o
  11  11   8        3.62        3.04      5.94 o
  12  11   8        5.14       26.90     17.22 o
   0  12   8      126.52      121.23      6.87 o
   1  12   8       43.50       32.20      3.64 o
   2  12   8      172.30      158.67      5.51 o
   3  12   8      117.79      111.50      5.05 o
   4  12   8      254.19      229.59      6.59 o
   5  12   8        3.55        6.02      3.39 o
   6  12   8       67.65       73.59      5.91 o
   7  12   8        0.34       -0.92      4.63 o
   8  12   8       36.65       35.81      6.07 o
   9  12   8       47.34       65.42      6.70 o
  10  12   8        2.92        7.18      6.04 o
  11  12   8      248.32      269.99     14.88 o
   1  13   8        2.82       -3.14      3.14 o
   2  13   8        0.39        0.01      3.53 o
   3  13   8       13.15       15.77      3.92 o
   4  13   8       11.04       16.00      3.99 o
   5  13   8        5.29        6.49      4.04 o
   6  13   8      123.71      129.40      7.63 o
   7  13   8       36.32       43.59      6.12 o
   8  13   8        3.94        2.64      5.24 o
   9  13   8        0.02        4.01      5.70 o
  10  13   8       64.27       54.39     10.71 o
  11  13   8       12.63       13.38     23.89 o
   0  14   8        7.37        4.14      4.94 o
   1  14   8        0.48       -1.91      3.65 o
   2  14   8        6.47        1.88      3.94 o
   3  14   8       20.19       26.39      5.19 o
   4  14   8        2.35        9.68      4.05 o
   5  14   8      280.58      319.52     11.71 o
   6  14   8      141.91      158.12      9.53 o
   7  14   8      139.68      157.90      8.81 o
   8  14   8        6.42        0.74      6.46 o
   9  14   8       64.53       74.78     12.64 o
  10  14   8        0.12      -13.38     23.89 o
   1  15   8      323.87      333.11      9.56 o
   2  15   8        1.98       -2.60      4.24 o
   3  15   8      109.78      132.92      6.78 o
   4  15   8       47.79       55.95      5.83 o
   5  15   8      276.11      274.81     11.34 o
   6  15   8        0.24        0.13      6.31 o
   7  15   8       61.32       36.13     29.62 o
   8  15   8        7.72        4.78     17.20 o
   0  16   8       34.80       53.92      8.95 o
   1  16   8       14.56        4.89      5.09 o
   2  16   8       15.00       17.08      4.91 o
   3  16   8       20.59       24.56      5.30 o
   4  16   8       15.67        9.87      9.05 o
   5  16   8       10.88        1.03      9.11 o
   6  16   8        4.17       29.62     22.93 o
   7  16   8        9.41       -9.56     21.98 o
   1  17   8       20.86       29.24      8.96 o
   2  17   8        6.44        7.42      9.36 o
   3  17   8        0.04       -0.86      9.83 o
   4  17   8        5.96      -19.59     19.59 o
   1   1   9      916.64      815.45      8.03 o
   2   1   9      360.26      388.89      5.44 o
   3   1   9      116.81      116.16      3.72 o
   4   1   9     2554.70     2675.21     17.53 o
   5   1   9       48.03       48.67      2.68 o
   6   1   9      353.38      333.37      5.14 o
   7   1   9      276.87      296.08      5.18 o
   8   1   9     2034.55     1987.00     16.00 o
   9   1   9       12.33        8.83      3.34 o
  10   1   9        0.57       -3.64      3.64 o
  11   1   9       93.11      100.53      6.70 o
  12   1   9      361.05      348.08     10.50 o
  13   1   9      108.54      120.23      7.22 o
  14   1   9       12.31        1.38      4.81 o
  15   1   9        8.31       11.08      9.83 o
  16   1   9        0.09       -8.60     16.24 o
   0   2   9       83.99      104.38      5.29 o
   1   2   9        2.50        4.60      2.08 o
   2   2   9      168.04      216.68      4.25 o
   3   2   9       14.48        6.80      2.02 o
   4   2   9     2986.68     3063.96     20.83 o
   5   2   9      283.44      254.90      4.89 o
   6   2   9      289.64      309.70      5.56 o
   7   2   9     4251.40     4153.35     30.83 o
   8   2   9       15.02       13.26      3.10 o
   9   2   9      924.95      897.17     11.47 o
  10   2   9      401.13      378.51     10.12 o
  11   2   9      490.27      477.27     11.53 o
  12   2   9        1.90       -4.25      4.25 o
  13   2   9       18.17       16.86      5.72 o
  14   2   9       23.99        4.68      5.82 o
  15   2   9      104.25      107.12     12.12 o
   1   3   9     4390.06     4463.18     29.11 o
   2   3   9      206.92      200.41      4.50 o
   3   3   9      700.44      722.68      7.61 o
   4   3   9       14.97       14.08      2.15 o
   5   3   9      186.43      171.41      3.98 o
   6   3   9       60.60       63.22      3.07 o
   7   3   9       66.25       72.81      3.42 o
   8   3   9      154.94      140.72      5.43 o
   9   3   9      418.88      420.37      8.23 o
  10   3   9      119.58      110.62      6.71 o
  11   3   9       29.30       25.40      5.04 o
  12   3   9        5.84        6.24      4.13 o
  13   3   9       26.01       32.46      6.35 o
  14   3   9       98.70       95.09      8.99 o
  15   3   9        1.66        9.58      9.20 o
   0   4   9     1018.11      964.87     12.98 o
   1   4   9        4.08        1.16      2.07 o
   2   4   9        0.18       -2.11      2.11 o
   3   4   9      475.06      521.81      6.72 o
   4   4   9      605.77      618.94      6.86 o
   5   4   9       44.05       34.78      2.58 o
   6   4   9        4.92       -1.01      2.10 o
   7   4   9      942.22      913.41     10.34 o
   8   4   9       19.12       23.80      3.62 o
   9   4   9        2.15        4.61      3.68 o
  10   4   9       82.54       61.20      4.82 o
  11   4   9       52.00       49.46      4.80 o
  12   4   9       12.29       12.80      5.06 o
  13   4   9       22.01       11.96      6.42 o
  14   4   9        3.49       13.17      6.64 o
  15   4   9        0.27        6.18     14.31 o
   1   5   9     2838.55     2777.72     19.69 o
   2   5   9        1.74       -0.40      2.34 o
   3   5   9     1103.39     1100.37     10.84 o
   4   5   9       54.82       52.18      2.81 o
   5   5   9       19.81       10.60      2.11 o
   6   5   9      223.02      214.63      4.69 o
   7   5   9      258.82      251.73      6.40 o
   8   5   9      205.40      183.84      6.43 o
   9   5   9      290.13      275.23      7.59 o
  10   5   9      376.46      358.25      8.07 o
  11   5   9       42.63       46.95      5.63 o
  12   5   9       36.48       59.95      6.65 o
  13   5   9        4.31        6.53      7.06 o
  14   5   9      167.42      173.69     13.16 o
  15   5   9       41.62       86.96     20.07 o
   0   6   9      914.23      911.30     13.10 o
   1   6   9      533.16      520.49      7.12 o
   2   6   9      452.34      442.20      6.90 o
   3   6   9      117.99       90.13      3.85 o
   4   6   9     2047.01     2023.40     15.66 o
   5   6   9     1075.11     1032.89      9.30 o
   6   6   9      139.41      135.50      4.60 o
   7   6   9      267.18      238.45      6.60 o
   8   6   9      105.60       89.93      5.93 o
   9   6   9      579.14      545.81      9.21 o
  10   6   9      367.45      331.08      9.21 o
  11   6   9      155.28      164.81      8.46 o
  12   6   9        3.40       16.81      5.82 o
  13   6   9      302.82      317.46     12.56 o
  14   6   9        0.35        3.05      9.02 o
  15   6   9      172.32      188.28     25.81 o
   1   7   9      587.14      566.55      7.61 o
   2   7   9      112.58      116.09      4.35 o
   3   7   9      155.84      137.17      4.55 o
   4   7   9        1.78       -0.85      2.24 o
   5   7   9        0.98        0.00      2.08 o
   6   7   9      312.24      305.22      6.59 o
   7   7   9       38.99       34.81      3.86 o
   8   7   9       76.52       61.80      3.63 o
   9   7   9        0.64        1.37      4.23 o
  10   7   9       40.31       46.01      5.28 o
  11   7   9       80.07       94.58     10.17 o
  12   7   9       97.67       83.80      8.15 o
  13   7   9        0.00       -5.93      5.93 o
  14   7   9       43.98       46.23     15.19 o
   0   8   9       92.23       94.81      5.68 o
   1   8   9      122.12      110.73      4.28 o
   2   8   9       18.85       27.89      2.98 o
   3   8   9      112.51      123.68      4.37 o
   4   8   9      380.97      342.79      7.08 o
   5   8   9      145.74      116.25      4.84 o
   6   8   9       10.37       12.17      3.23 o
   7   8   9       11.41        8.92      3.18 o
   8   8   9       16.45       12.66      3.97 o
   9   8   9        0.02        5.53      4.36 o
  10   8   9      120.04      134.28      7.37 o
  11   8   9        0.01       -0.10      5.31 o
  12   8   9        7.55       12.97      6.58 o
  13   8   9       30.13       18.16     10.62 o
  14   8   9        5.91        5.73     19.11 o
   1   9   9      265.40      246.19      5.91 o
   2   9   9        6.68       -2.60      2.60 o
   3   9   9      458.16      438.46      7.72 o
   4   9   9       18.93       12.99      3.01 o
   5   9   9       38.20       43.58      4.17 o
   6   9   9       27.89       17.53      3.70 o
   7   9   9       20.18       15.08      4.18 o
   8   9   9      153.78      139.06      6.82 o
   9   9   9        1.38        0.79      4.71 o
  10   9   9        0.05        1.58      5.11 o
  11   9   9       49.92       63.64      6.39 o
  12   9   9      130.86      147.44      9.51 o
  13   9   9        0.01       -2.39     17.23 o
   0  10   9      810.98      778.74     12.63 o
   1  10   9       59.04       66.67      3.89 o
   2  10   9       34.75       34.15      3.35 o
   3  10   9        6.67       10.81      3.08 o
   4  10   9     1235.18     1242.75     14.16 o
   5  10   9      206.17      204.13      6.80 o
   6  10   9       19.24        6.72      3.17 o
   7  10   9       64.85       48.35      6.26 o
   8  10   9      162.21      167.57      7.55 o
   9  10   9      297.04      309.24     10.66 o
  10  10   9        0.07       -4.94      4.94 o
  11  10   9      200.97      189.60      9.41 o
  12  10   9       30.80       37.36     10.51 o
  13  10   9      125.37      127.11     33.45 o
   1  11   9       62.34       56.98      3.88 o
   2  11   9       13.95       11.39      3.06 o
   3  11   9        4.37       -0.59      2.84 o
   4  11   9      218.46      207.69      6.63 o
   5  11   9      113.99      118.85      5.35 o
   6  11   9       62.61       56.05      4.89 o
   7  11   9      190.41      169.46      7.68 o
   8  11   9       93.45      100.69      6.99 o
   9  11   9       42.61       39.62      6.26 o
  10  11   9       11.14        8.11      5.47 o
  11  11   9        0.41        4.13      6.80 o
  12  11   9       24.45        8.98     14.31 o
   0  12   9       71.85       67.06      6.55 o
   1  12   9        6.93       -0.06      3.20 o
   2  12   9      157.29      147.30      5.46 o
   3  12   9       30.27       26.39      3.71 o
   4  12   9       17.09       19.67      3.89 o
   5  12   9      165.91      168.78      6.22 o
   6  12   9        3.69        3.38      4.40 o
   7  12   9        8.49       -4.07      4.69 o
   8  12   9      146.50      165.62      8.78 o
   9  12   9      219.23      245.78     10.70 o
  10  12   9        9.53       21.20      7.54 o
  11  12   9       56.69       59.95     11.81 o
   1  13   9      149.29      145.87      5.73 o
   2  13   9       30.31       23.71      4.01 o
   3  13   9      426.25      475.59      9.76 o
   4  13   9        8.65       10.76      4.21 o
   5  13   9      234.76      254.74      8.49 o
   6  13   9        5.40       16.07      5.25 o
   7  13   9       62.81       65.03      6.73 o
   8  13   9      180.22      226.75      9.84 o
   9  13   9        0.59        7.60      7.93 o
  10  13   9       13.44       25.32      9.87 o
   0  14   9        0.72       -3.90      5.09 o
   1  14   9       47.23       50.98      5.12 o
   2  14   9       52.42       66.43      5.32 o
   3  14   9      248.49      258.95      8.16 o
   4  14   9      145.06      145.55      6.75 o
   5  14   9        5.40        8.20      6.10 o
   6  14   9      191.91      214.31     10.73 o
   7  14   9       88.90      115.13      8.95 o
   8  14   9        2.09        3.36      8.74 o
   9  14   9        1.68       15.27     14.45 o
   1  15   9        2.76        3.20      4.35 o
   2  15   9       44.65       45.86      5.51 o
   3  15   9       18.58       39.01      5.18 o
   4  15   9        9.33        3.77      5.29 o
   5  15   9        4.43        1.39      6.13 o
   6  15   9        0.01        4.14     10.13 o
   7  15   9       45.81       63.88     17.41 o
   0  16   9       72.15       83.17     10.71 o
   1  16   9        5.60       11.47      5.50 o
   2  16   9       42.57       36.56      6.02 o
   3  16   9       14.74        7.73      7.57 o
   4  16   9        3.91       15.40     11.43 o
   5  16   9        1.35       -4.95     14.82 o
   6  16   9       61.10       50.65     24.85 o
   1  17   9       70.35       64.31     17.86 o
   2  17   9       26.50        9.93     11.13 o
   3  17   9       73.75       92.69     21.02 o
   0   0  10     4025.90     3748.82     54.16 o
   1   0  10      562.88      519.96     10.78 o
   2   0  10     1291.74     1337.72     18.88 o
   3   0  10      971.58      954.39     13.06 o
   4   0  10     1306.43     1338.84     16.15 o
   5   0  10      173.36      182.27      6.62 o
   6   0  10      815.06      842.81     12.01 o
   7   0  10     2345.68     2360.97     24.71 o
   8   0  10     1588.07     1669.25     21.55 o
   9   0  10      113.61       94.59      7.93 o
  10   0  10      300.18      342.07     14.46 o
  11   0  10        2.83       22.96     13.29 o
  12   0  10      147.06      131.00     12.80 o
  13   0  10      101.45       97.22     10.99 o
  14   0  10       37.23       25.60      7.79 o
  15   0  10        0.01       -2.87     12.42 o
   1   1  10      122.58      142.28      4.34 o
   2   1  10       10.90        7.27      2.13 o
   3   1  10      341.08      356.36      5.89 o
   4   1  10       46.23       64.75      3.22 o
   5   1  10      119.25      120.47      4.12 o
   6   1  10      700.14      704.00      8.49 o
   7   1  10     1073.97     1047.22     11.20 o
   8   1  10       21.93       23.57      3.42 o
   9   1  10        3.29       -3.69      3.69 o
  10   1  10       88.19       95.89      5.66 o
  11   1  10       22.98       25.52      5.11 o
  12   1  10       29.21       21.50      6.28 o
  13   1  10       19.64       16.35      6.90 o
  14   1  10       70.48       83.17      7.29 o
  15   1  10        1.70       -9.25      9.25 o
   0   2  10      342.54      310.33      8.71 o
   1   2  10       39.55       27.21      2.83 o
   2   2  10      852.27      872.84      8.82 o
   3   2  10      226.67      250.59      4.96 o
   4   2  10       33.11       33.83      2.91 o
   5   2  10      269.70      253.76      5.25 o
   6   2  10      157.51      158.71      4.73 o
   7   2  10      642.66      654.37      9.38 o
   8   2  10        1.49        0.93      3.27 o
   9   2  10       33.26       28.14      3.99 o
  10   2  10       27.48       17.04      4.68 o
  11   2  10        6.80        7.58      4.90 o
  12   2  10        0.28       -4.73      4.73 o
  13   2  10       22.32       14.62      5.54 o
  14   2  10       12.86        3.38      6.91 o
  15   2  10        5.69        0.19     10.49 o
   1   3  10       32.38       42.50      3.07 o
   2   3  10      124.22      110.67      3.95 o
   3   3  10       83.08       94.07      3.58 o
   4   3  10        1.49       -0.45      2.16 o
   5   3  10       31.22       26.48      2.71 o
   6   3  10     2754.94     2741.15     19.28 o
   7   3  10      763.77      775.14     15.01 o
   8   3  10     1056.72     1029.11     12.67 o
   9   3  10       90.91       89.58      5.04 o
  10   3  10      352.90      402.87     11.06 o
  11   3  10       84.22       75.17      6.12 o
  12   3  10       99.69      115.30      6.97 o
  13   3  10        6.51        8.35      6.20 o
  14   3  10       24.07       16.09      9.16 o
  15   3  10       24.70       15.11     14.52 o
   0   4  10     7850.64     7637.48     66.39 o
   1   4  10      205.20      209.71      5.33 o
   2   4  10     3867.87     3755.14     26.03 o
   3   4  10      132.35      140.71      4.36 o
   4   4  10     1416.81     1375.76     11.93 o
   5   4  10      285.77      257.88      5.41 o
   6   4  10      433.91      433.46      7.48 o
   7   4  10       33.16       25.88      3.63 o
   8   4  10      765.89      783.53     10.83 o
   9   4  10      110.11      109.05      5.83 o
  10   4  10       33.99       40.43      5.26 o
  11   4  10        8.34       -0.97      4.33 o
  12   4  10      116.90      118.04      7.39 o
  13   4  10        8.43        2.67      6.17 o
  14   4  10       71.34       68.48     11.62 o
   1   5  10      130.71      143.38      4.83 o
   2   5  10        0.59        1.08      2.44 o
   3   5  10       55.76       47.94      3.37 o
   4   5  10      716.30      717.57      8.33 o
   5   5  10        0.00       -3.29      3.29 o
   6   5  10       80.72       69.80      4.42 o
   7   5  10      486.79      433.36      8.24 o
   8   5  10        7.66       10.02      3.96 o
   9   5  10      149.57      139.95      6.22 o
  10   5  10       92.01       88.71      5.50 o
  11   5  10      119.04      112.63      7.40 o
  12   5  10      125.18      111.48      8.24 o
  13   5  10       36.19       51.00      8.09 o
  14   5  10      116.64      128.12     15.79 o
   0   6  10     1453.57     1478.41     25.54 o
   1   6  10       49.05       48.19      3.73 o
   2   6  10       10.31       10.65      3.81 o
   3   6  10      141.13      145.84      4.84 o
   4   6  10        1.44       -2.44      2.61 o
   5   6  10       17.26        9.94      3.28 o
   6   6  10       47.99       39.20      3.92 o
   7   6  10      107.49       87.02      6.04 o
   8   6  10       20.12       15.14      4.20 o
   9   6  10        6.36        7.28      3.60 o
  10   6  10        0.88       -3.24      4.45 o
  11   6  10       12.39       21.94      5.54 o
  12   6  10      165.52      188.93      9.88 o
  13   6  10        7.83       18.38      7.67 o
  14   6  10      117.31      125.57     18.89 o
   1   7  10      303.24      305.95      6.31 o
   2   7  10        4.14        5.60      3.06 o
   3   7  10       85.28       73.23      4.24 o
   4   7  10      231.73      200.13      6.39 o
   5   7  10      205.54      206.47      6.11 o
   6   7  10      421.11      413.11      8.53 o
   7   7  10       95.18       80.53      4.97 o
   8   7  10      394.36      426.45      8.89 o
   9   7  10       12.28        3.83      4.62 o
  10   7  10      264.23      288.30      9.27 o
  11   7  10       62.33       69.88      7.38 o
  12   7  10      144.24      150.27      9.76 o
  13   7  10        1.56       -8.08      8.08 o
  14   7  10       26.57       32.49     21.98 o
   0   8  10      352.78      327.00      9.84 o
   1   8  10      129.03      128.63      5.03 o
   2   8  10     5485.27     5564.44     37.05 o
   3   8  10      388.83      358.48      8.01 o
   4   8  10      221.44      234.18      6.68 o
   5   8  10      128.87      107.57      6.06 o
   6   8  10      815.28      820.40     11.33 o
   7   8  10      310.88      281.54      8.10 o
   8   8  10      149.37      138.00      7.23 o
   9   8  10       14.45       14.34      4.88 o
  10   8  10      100.70      103.07      7.51 o
  11   8  10        1.50        3.81      5.73 o
  12   8  10        8.72       -3.80      6.52 o
  13   8  10       45.32       29.61     10.13 o
   1   9  10      689.41      684.90      8.98 o
   2   9  10        1.72        2.39      3.08 o
   3   9  10      144.85      143.87      5.59 o
   4   9  10       49.92       56.54      4.49 o
   5   9  10      317.51      312.44      7.88 o
   6   9  10       36.60       24.19      3.78 o
   7   9  10       64.35       52.49      5.62 o
   8   9  10       67.55       59.83      5.39 o
   9   9  10        0.69        0.43      4.66 o
  10   9  10        3.51       12.07      5.58 o
  11   9  10       54.72       85.36      8.07 o
  12   9  10       56.95       78.37     10.90 o
  13   9  10        5.27       -5.32     13.76 o
   0  10  10        5.37        5.30      4.18 o
   1  10  10        3.84       10.66      2.99 o
   2  10  10      936.78      919.61     10.70 o
   3  10  10      385.38      353.04      7.11 o
   4  10  10        7.05        6.09      3.71 o
   5  10  10        2.00       -2.22      3.67 o
   6  10  10       21.75       22.55      3.74 o
   7  10  10       36.36       37.47      5.28 o
   8  10  10        2.15       -2.38      4.15 o
   9  10  10        7.74        0.62      4.90 o
  10  10  10       20.75       18.74      5.73 o
  11  10  10        0.15        5.43      7.13 o
  12  10  10        0.27       -0.49     10.26 o
   1  11  10      278.11      299.55      7.46 o
   2  11  10        1.33       -3.46      3.46 o
   3  11  10      138.38      114.97      5.52 o
   4  11  10        0.03       -1.16      3.58 o
   5  11  10        2.34        4.72      3.93 o
   6  11  10      109.07      118.23      5.91 o
   7  11  10        0.17       -4.08      4.08 o
   8  11  10      105.50       93.43      7.10 o
   9  11  10        0.25        2.56      5.17 o
  10  11  10      192.08      217.89      9.78 o
  11  11  10      112.70      106.46     12.66 o
   0  12  10      523.37      547.44     12.70 o
   1  12  10        1.94       -3.28      3.28 o
   2  12  10      138.90      153.11      6.43 o
   3  12  10        6.92       -0.93      3.66 o
   4  12  10      306.70      354.27      8.78 o
   5  12  10       60.62       55.43      4.60 o
   6  12  10      103.26      103.28      6.48 o
   7  12  10       65.71       55.79      6.56 o
   8  12  10      185.47      200.95      9.37 o
   9  12  10        0.31        5.61      5.83 o
  10  12  10       10.05        6.69     13.76 o
  11  12  10       34.28       21.98     22.93 o
   1  13  10       36.80       30.99      4.66 o
   2  13  10       17.37       17.94      4.33 o
   3  13  10       60.93       72.43      5.37 o
   4  13  10        1.42       12.35      4.37 o
   5  13  10      183.72      189.28      8.18 o
   6  13  10        2.57        5.06      5.64 o
   7  13  10        8.50       13.13      5.79 o
   8  13  10        0.00       13.41      6.04 o
   9  13  10       15.13       28.05     12.20 o
  10  13  10       19.35       20.40     17.14 o
   0  14  10      154.62      180.64     11.82 o
   1  14  10       33.44       31.43      4.96 o
   2  14  10      224.05      225.50      7.86 o
   3  14  10        4.57       21.14      5.03 o
   4  14  10      246.86      297.80      9.18 o
   5  14  10        1.30        3.77      5.55 o
   6  14  10       57.02       63.34      7.97 o
   7  14  10       46.21       25.51      8.25 o
   8  14  10       12.11       15.29     20.07 o
   1  15  10        7.71        7.58      5.05 o
   2  15  10       94.01      112.76      8.02 o
   3  15  10        2.82        2.18      4.47 o
   4  15  10       73.29       87.90      7.57 o
   5  15  10        0.73       -5.97     10.03 o
   6  15  10      143.19      125.20     29.63 o
   0  16  10      407.39      463.59     34.00 o
   1  16  10       27.95       39.78      8.72 o
   2  16  10       81.51       88.82     10.63 o
   3  16  10       34.83       33.70     16.73 o
   4  16  10      115.67      143.27     20.92 o
   1  17  10       13.64       33.44     22.93 o
   2  17  10        4.60       -5.73     14.33 o
   1   1  11     1170.13     1099.04     11.40 o
   2   1  11       16.96       11.28      2.75 o
   3   1  11      445.50      426.34      7.26 o
   4   1  11      505.20      523.58      7.40 o
   5   1  11      657.77      659.59      8.54 o
   6   1  11      411.50      402.59      7.16 o
   7   1  11        8.34       15.00      3.40 o
   8   1  11      259.70      262.62      7.37 o
   9   1  11        2.21       -1.11      3.82 o
  10   1  11       71.02       70.14      5.41 o
  11   1  11       25.13       10.88      5.39 o
  12   1  11       58.43       52.33      7.41 o
  13   1  11        2.25       -2.03      5.74 o
  14   1  11       33.26       11.87      6.81 o
  15   1  11        6.27       -8.85      8.85 o
   0   2  11     7956.54     8226.55     77.24 o
   1   2  11      206.25      229.13      5.97 o
   2   2  11     2254.74     2197.49     17.73 o
   3   2  11        1.71        5.32      2.18 o
   4   2  11      247.53      237.48      5.33 o
   5   2  11       60.56       52.75      3.55 o
   6   2  11     1297.43     1344.41     13.34 o
   7   2  11      482.57      464.00      8.37 o
   8   2  11       15.44        6.22      3.60 o
   9   2  11      313.42      289.73      8.70 o
  10   2  11       42.90       55.59      5.77 o
  11   2  11      247.64      241.02     10.01 o
  12   2  11       46.88       42.89      6.56 o
  13   2  11       37.06       23.82      6.78 o
  14   2  11        2.03       -4.70     10.17 o
  15   2  11       79.94       85.26     29.15 o
   1   3  11       15.87        5.97      2.94 o
   2   3  11     1138.79     1144.20     10.88 o
   3   3  11       72.21       66.73      3.44 o
   4   3  11     1468.65     1428.57     12.92 o
   5   3  11       88.14       92.44      3.88 o
   6   3  11       33.64       26.29      3.60 o
   7   3  11       28.43       18.79      3.53 o
   8   3  11       64.67       68.93      4.73 o
   9   3  11      123.98      122.19      6.25 o
  10   3  11       22.75       11.17      4.94 o
  11   3  11        5.42       -5.19      5.19 o
  12   3  11       33.17       36.33      5.75 o
  13   3  11       13.45       12.81      7.40 o
  14   3  11       69.33       53.11     12.32 o
   0   4  11     5973.01     6214.83     68.02 o
   1   4  11      840.41      850.32     12.10 o
   2   4  11       38.15       46.05      3.32 o
   3   4  11      272.57      247.27      5.50 o
   4   4  11       92.19       81.13      3.79 o
   5   4  11       46.12       45.51      3.60 o
   6   4  11        5.06       -0.98      3.42 o
   7   4  11      392.66      350.03      7.86 o
   8   4  11      123.45      113.50      5.43 o
   9   4  11        9.44       -4.01      4.01 o
  10   4  11       68.08       75.07      6.66 o
  11   4  11       46.70       28.48      5.47 o
  12   4  11        0.87       -4.13      5.47 o
  13   4  11       15.99        8.36      6.87 o
  14   4  11       13.08       18.03     15.10 o
   1   5  11     1156.78     1120.00     12.33 o
   2   5  11      187.56      187.10      5.52 o
   3   5  11      945.67      930.60     10.22 o
   4   5  11      265.40      253.46      5.87 o
   5   5  11      119.92      121.20      4.99 o
   6   5  11      276.10      285.03      7.59 o
   7   5  11        7.90        4.23      3.45 o
   8   5  11      406.31      415.05      9.38 o
   9   5  11       20.82       18.56      4.30 o
  10   5  11      287.34      272.95      9.25 o
  11   5  11        1.37       -5.49      5.49 o
  12   5  11       42.97       47.99      7.24 o
  13   5  11        9.58       23.69      8.49 o
   0   6  11     2565.10     2439.60     30.56 o
   1   6  11      304.00      327.40      7.18 o
   2   6  11     1527.25     1493.89     14.35 o
   3   6  11      240.40      226.44      6.04 o
   4   6  11      447.68      403.51      7.51 o
   5   6  11      659.83      671.82      9.91 o
   6   6  11      175.53      197.67      6.52 o
   7   6  11      306.23      300.19      8.52 o
   8   6  11       70.99       76.04      5.41 o
   9   6  11      372.27      354.49      9.05 o
  10   6  11        5.06        0.52      5.39 o
  11   6  11      124.30      118.91      7.96 o
  12   6  11       16.03       22.89      6.65 o
  13   6  11      288.17      303.48     20.83 o
  14   6  11       16.02       14.33     20.07 o
   1   7  11      273.96      276.89      6.73 o
   2   7  11      240.86      220.71      6.55 o
   3   7  11      164.42      160.13      5.74 o
   4   7  11     1688.36     1639.74     17.00 o
   5   7  11      786.35      786.93     10.88 o
   6   7  11      107.06       89.15      5.45 o
   7   7  11       33.47       28.77      4.34 o
   8   7  11        1.74       -2.39      3.79 o
   9   7  11        3.64        3.77      4.57 o
  10   7  11       63.10       70.50      7.34 o
  11   7  11        3.94       -1.83      5.97 o
  12   7  11        4.23       -6.18      6.18 o
  13   7  11        1.30        9.15     11.48 o
   0   8  11      729.73      756.28     14.51 o
   1   8  11        3.42        7.99      3.51 o
   2   8  11       21.72       46.25      4.30 o
   3   8  11        1.26        0.88      3.57 o
   4   8  11        0.45        1.03      3.47 o
   5   8  11        0.88       -2.94      3.32 o
   6   8  11      213.49      192.06      7.04 o
   7   8  11        5.78        0.29      4.11 o
   8   8  11       33.60       22.94      5.10 o
   9   8  11       18.81       12.97      4.78 o
  10   8  11      112.27      109.77      7.75 o
  11   8  11        1.10        5.84      5.87 o
  12   8  11        0.42        3.82      8.79 o
  13   8  11       58.80       82.18     29.62 o
   1   9  11      226.27      253.32      7.00 o
   2   9  11       73.94       89.21      4.87 o
   3   9  11       67.40       85.83      5.02 o
   4   9  11      660.55      643.10     10.78 o
   5   9  11      275.50      293.09      8.25 o
   6   9  11        9.67        0.19      3.75 o
   7   9  11       43.67       45.43      5.65 o
   8   9  11       33.71       44.74      5.53 o
   9   9  11       39.14       46.72      5.58 o
  10   9  11      109.66      107.66      7.71 o
  11   9  11       13.64       19.12      6.87 o
  12   9  11       31.09       32.90     13.83 o
   0  10  11     1198.13     1238.44     21.60 o
   1  10  11        5.99       10.39      3.50 o
   2  10  11      108.16      111.56      4.80 o
   3  10  11       82.72       94.84      4.82 o
   4  10  11      364.76      358.63      8.76 o
   5  10  11      104.57      112.40      6.03 o
   6  10  11      415.06      445.88      9.36 o
   7  10  11        6.52        3.30      4.70 o
   8  10  11      101.96      111.97      7.08 o
   9  10  11       36.98       15.44      5.39 o
  10  10  11       17.44       17.38      6.76 o
  11  10  11       20.46        2.43      9.26 o
   1  11  11      130.45      142.98      5.93 o
   2  11  11      275.92      248.66      7.13 o
   3  11  11       34.50       27.91      4.70 o
   4  11  11        1.38       -3.47      3.47 o
   5  11  11       56.92       52.38      5.07 o
   6  11  11       15.69        8.28      4.56 o
   7  11  11       25.76       18.26      4.89 o
   8  11  11        5.91       -5.30      5.30 o
   9  11  11        6.01        9.20      5.53 o
  10  11  11       54.80       53.23      8.64 o
   0  12  11      448.77      433.47     16.51 o
   1  12  11        0.96       -4.15      4.15 o
   2  12  11        8.67        3.60      4.10 o
   3  12  11        1.19       -1.75      4.98 o
   4  12  11      242.76      247.82      8.24 o
   5  12  11      121.36      124.69      6.13 o
   6  12  11       61.16       62.07      5.91 o
   7  12  11        9.31        6.43      5.29 o
   8  12  11       27.72       20.93      6.39 o
   9  12  11       93.50      121.18     13.43 o
  10  12  11       36.79       27.54     11.35 o
   1  13  11       41.94       52.92      5.27 o
   2  13  11       13.44        7.26      4.13 o
   3  13  11      148.48      152.90      6.81 o
   4  13  11      155.17      175.29      7.38 o
   5  13  11      183.68      190.20      9.81 o
   6  13  11       89.18      103.69      8.59 o
   7  13  11       60.00       48.51      8.15 o
   8  13  11       12.25       10.03      9.12 o
   9  13  11       10.11       28.39     13.84 o
   0  14  11      275.80      294.68     14.91 o
   1  14  11        0.06        3.80      4.64 o
   2  14  11      129.99      143.15      6.91 o
   3  14  11       43.87       46.20      5.35 o
   4  14  11        3.96       12.55      5.19 o
   5  14  11       11.82       12.97      6.32 o
   6  14  11       54.46       54.11      9.77 o
   7  14  11       42.43       34.40     23.89 o
   1  15  11        1.50        5.10      5.19 o
   2  15  11       14.44       15.12      5.61 o
   3  15  11        2.97        1.42      5.71 o
   4  15  11       29.17       25.78     11.35 o
   5  15  11        4.66       -1.37      9.61 o
   6  15  11       28.46       29.62     20.07 o
   0  16  11       36.56       33.62     41.57 o
   1  16  11        0.13        5.17      9.97 o
   2  16  11        9.02       11.67      9.36 o
   3  16  11       18.28       32.13     11.01 o
   0   0  12      489.82      418.04     20.30 o
   1   0  12      170.92      182.17      7.66 o
   2   0  12       15.35        7.29      4.11 o
   3   0  12      458.60      504.35     15.47 o
   4   0  12        5.30       -3.83      3.83 o
   5   0  12      319.67      295.61     10.88 o
   6   0  12     2359.73     2319.20     30.18 o
   7   0  12     2790.84     2750.03     34.01 o
   8   0  12      157.92      171.94     10.30 o
   9   0  12      377.00      373.79     13.51 o
  10   0  12       41.16       41.54      7.95 o
  11   0  12      153.54      151.54     13.48 o
  12   0  12        5.03       -8.91      8.91 o
  13   0  12      148.19      122.68     14.26 o
  14   0  12        0.21       -0.20     10.77 o
   1   1  12      780.92      755.53     10.08 o
   2   1  12       74.35       61.47      3.95 o
   3   1  12      463.28      458.81      7.94 o
   4   1  12      175.51      149.35      5.65 o
   5   1  12       39.41       26.63      3.63 o
   6   1  12      441.18      428.85      8.29 o
   7   1  12       49.54       38.28      4.25 o
   8   1  12       24.95       12.81      4.29 o
   9   1  12       61.94       59.82      5.65 o
  10   1  12       43.30       43.21      5.39 o
  11   1  12       74.90       60.36      6.60 o
  12   1  12       31.13       20.42      7.10 o
  13   1  12       11.85       -6.72      6.72 o
  14   1  12       11.20        7.17      8.14 o
   0   2  12      752.16      885.04     16.11 o
   1   2  12      254.61      239.85      6.32 o
   2   2  12       50.98       62.95      4.05 o
   3   2  12       39.91       29.12      3.44 o
   4   2  12        0.74       -2.55      2.55 o
   5   2  12      146.98      143.31      5.43 o
   6   2  12     2245.69     2188.50     19.54 o
   7   2  12      233.61      232.79      7.32 o
   8   2  12      119.54      111.81      5.65 o
   9   2  12      141.89      145.16      6.92 o
  10   2  12       12.81        2.41      5.04 o
  11   2  12        0.94       -4.05      4.96 o
  12   2  12        9.68        0.46      6.02 o
  13   2  12       19.20        3.45      6.20 o
  14   2  12        1.80        3.28     12.48 o
   1   3  12     2233.29     2141.37     19.62 o
   2   3  12       53.62       51.26      3.87 o
   3   3  12     1839.00     1808.33     15.67 o
   4   3  12      189.82      176.47      5.41 o
   5   3  12       34.05       28.36      3.88 o
   6   3  12      353.22      350.95      7.81 o
   7   3  12        5.65       -2.62      3.19 o
   8   3  12        0.25        1.64      3.41 o
   9   3  12       34.16       36.46      5.42 o
  10   3  12      133.31      108.47      7.76 o
  11   3  12        0.17       -5.22      5.22 o
  12   3  12       54.43       42.68      6.50 o
  13   3  12        0.33       -7.66      7.66 o
   0   4  12        4.02       15.97      7.55 o
   1   4  12      171.84      177.31      6.09 o
   2   4  12       65.99       66.22      4.26 o
   3   4  12      187.72      162.56      5.03 o
   4   4  12       82.48       82.76      4.61 o
   5   4  12     1316.74     1249.30     13.66 o
   6   4  12      894.92      889.49     12.09 o
   7   4  12     1344.43     1308.49     15.20 o
   8   4  12       54.96       46.49      4.93 o
   9   4  12      307.80      311.80     10.63 o
  10   4  12        0.08       -4.48      4.48 o
  11   4  12      260.47      283.83     10.17 o
  12   4  12       30.17       25.63      6.90 o
  13   4  12      108.87      110.60     12.90 o
   1   5  12      950.57      965.63     11.93 o
   2   5  12       10.18        7.01      3.04 o
   3   5  12      590.69      576.62      8.98 o
   4   5  12        0.33       -2.84      2.84 o
   5   5  12      112.85      119.48      5.63 o
   6   5  12        9.81        7.86      3.83 o
   7   5  12        3.18       -3.05      3.46 o
   8   5  12      246.64      241.05      8.24 o
   9   5  12       76.74       61.47      6.39 o
  10   5  12        3.15        1.75      4.75 o
  11   5  12       30.58       28.12      6.97 o
  12   5  12        4.92       -5.77      5.77 o
  13   5  12        1.98       10.51     12.84 o
   0   6  12      306.81      284.49      9.80 o
   1   6  12        3.23        0.54      3.39 o
   2   6  12       11.95       22.26      3.64 o
   3   6  12       24.76       20.92      3.67 o
   4   6  12       80.59       67.77      4.62 o
   5   6  12       40.31       30.63      4.45 o
   6   6  12       17.52       12.66      4.19 o
   7   6  12        2.74       -3.80      3.80 o
   8   6  12       30.01       18.98      4.96 o
   9   6  12       59.53       46.15      5.18 o
  10   6  12        0.25       -4.97      4.97 o
  11   6  12        5.55       -6.00      6.00 o
  12   6  12       18.40       12.62      6.70 o
  13   6  12        0.26       13.38     19.11 o
   1   7  12     1043.20     1007.31     12.62 o
   2   7  12      111.81      118.36      5.51 o
   3   7  12      745.78      779.81     11.63 o
   4   7  12        5.98       13.68      4.02 o
   5   7  12       60.67       74.76      4.74 o
   6   7  12        8.15        9.55      4.38 o
   7   7  12       20.78       21.68      4.69 o
   8   7  12      212.96      206.97      7.94 o
   9   7  12       51.90       52.48      6.29 o
  10   7  12       54.97       48.55      6.96 o
  11   7  12        5.43       -5.74      6.31 o
  12   7  12        8.13       -8.53     15.95 o
  13   7  12        0.15        6.08     12.11 o
   0   8  12       48.44       36.36      5.67 o
   1   8  12      622.90      653.81      9.99 o
   2   8  12      111.64      118.41      5.76 o
   3   8  12      205.09      202.24      7.02 o
   4   8  12        0.12        3.45      3.60 o
   5   8  12      656.28      696.19     11.59 o
   6   8  12       38.26       36.80      4.97 o
   7   8  12      570.70      545.38     12.58 o
   8   8  12        0.36       -4.79      4.79 o
   9   8  12       43.96       37.00      5.73 o
  10   8  12       13.13        2.55      6.37 o
  11   8  12       93.13       81.26      8.08 o
  12   8  12        7.07        3.70     19.17 o
   1   9  12        2.59       10.08      3.78 o
   2   9  12      800.26      792.21     12.35 o
   3   9  12      333.35      336.21      8.38 o
   4   9  12       78.51       83.43      5.48 o
   5   9  12      250.24      266.54      8.72 o
   6   9  12       63.30       49.79      5.20 o
   7   9  12        0.32       -4.54      4.54 o
   8   9  12       13.33        9.94      5.20 o
   9   9  12       22.18       14.37      5.12 o
  10   9  12        3.26       -5.25      5.25 o
  11   9  12       37.27       31.63      9.61 o
  12   9  12       38.44       82.18     32.49 o
   0  10  12        8.26       23.24      6.33 o
   1  10  12       36.49       38.68      4.79 o
   2  10  12      115.84      116.72      5.85 o
   3  10  12      168.54      164.95      6.63 o
   4  10  12        0.63       -3.06      3.81 o
   5  10  12        0.56       -2.49      3.84 o
   6  10  12       12.47        4.99      3.94 o
   7  10  12       73.05       68.85      6.63 o
   8  10  12       28.65       14.79      5.48 o
   9  10  12        3.98       -5.08      5.08 o
  10  10  12        7.73       16.45      8.42 o
   1  11  12        6.43        9.45      3.90 o
   2  11  12      343.43      361.96      8.63 o
   3  11  12      544.36      596.16     12.92 o
   4  11  12       78.66       68.50      5.81 o
   5  11  12       30.68       30.12      4.82 o
   6  11  12        4.93        7.86      4.61 o
   7  11  12      126.25      122.68      7.29 o
   8  11  12       12.27       19.06      6.18 o
   9  11  12        5.91        6.91      6.50 o
  10  11  12       23.84        9.26     10.83 o
   0  12  12       61.15       99.47      8.25 o
   1  12  12       42.08       33.92      4.69 o
   2  12  12       21.55       21.30      5.11 o
   3  12  12       50.56       57.52      5.87 o
   4  12  12        8.81       12.59      4.95 o
   5  12  12       76.63       75.22      6.02 o
   6  12  12        1.17       -4.81      4.81 o
   7  12  12       42.85       43.60      6.64 o
   8  12  12       13.22        1.97      7.91 o
   9  12  12        6.41        4.69     11.62 o
  10  12  12       27.35       39.18     29.62 o
   1  13  12        4.37        1.65      6.96 o
   2  13  12        9.67        6.39      4.63 o
   3  13  12        0.27        5.46      4.76 o
   4  13  12        6.79        3.71      4.29 o
   5  13  12      107.55      107.74      7.50 o
   6  13  12       58.83       71.94      9.85 o
   7  13  12        1.03      -10.67     10.67 o
   8  13  12       13.80       14.33     24.84 o
   0  14  12       99.59      121.20     11.39 o
   1  14  12        2.84       14.33      5.47 o
   2  14  12        0.65        3.73      4.52 o
   3  14  12       73.19       97.63      6.78 o
   4  14  12       31.02       27.51      6.19 o
   5  14  12       25.01       31.61     11.35 o
   6  14  12        0.12       -6.69     21.98 o
   1  15  12      162.45      169.59     11.99 o
   2  15  12        4.21        9.16      8.56 o
   3  15  12      285.29      284.63     14.43 o
   4  15  12       21.70       27.18     10.91 o
   5  15  12       65.12       52.56     26.76 o
   2  16  12        0.07       -5.73     14.33 o
   1   1  13        8.79        4.50      3.16 o
   2   1  13        6.50       -1.23      3.27 o
   3   1  13       54.27       42.21      4.08 o
   4   1  13     1215.70     1202.95     14.43 o
   5   1  13      110.75       94.93      5.42 o
   6   1  13      543.29      562.21     10.13 o
   7   1  13        9.65        1.23      3.77 o
   8   1  13       46.37       48.56      6.00 o
   9   1  13      251.92      244.30      8.79 o
  10   1  13      371.58      371.31     11.31 o
  11   1  13       60.23       38.65      7.32 o
  12   1  13        0.54       -6.08      6.08 o
  13   1  13        5.82       -5.35      7.79 o
  14   1  13       49.11       27.14     11.42 o
   0   2  13     1802.55     1724.80     24.65 o
   1   2  13      211.86      213.80      6.57 o
   2   2  13     2686.27     2599.76     22.04 o
   3   2  13       70.73       55.50      4.44 o
   4   2  13        8.70        6.02      3.35 o
   5   2  13       48.02       38.05      4.07 o
   6   2  13      365.51      369.26      8.17 o
   7   2  13       64.16       50.09      4.69 o
   8   2  13      336.41      330.42      9.77 o
   9   2  13      433.49      394.18     10.40 o
  10   2  13       39.36       54.69      6.66 o
  11   2  13        8.86        3.77      5.79 o
  12   2  13       80.97       93.88     13.57 o
  13   2  13       88.04      104.25     17.14 o
   1   3  13      493.88      522.17     12.74 o
   2   3  13       15.77       16.65      3.62 o
   3   3  13        1.28       -3.03      3.03 o
   4   3  13       55.73       40.85      4.19 o
   5   3  13       36.10       26.84      3.99 o
   6   3  13       83.59       90.52      5.40 o
   7   3  13       49.03       64.06      4.77 o
   8   3  13       87.37       89.33      5.22 o
   9   3  13        2.62        9.15      5.22 o
  10   3  13       21.07        8.66      5.09 o
  11   3  13       22.91       17.46      6.32 o
  12   3  13       61.58       51.23      7.55 o
  13   3  13        4.71        7.25     11.58 o
   0   4  13      127.88      106.57      8.19 o
   1   4  13       89.57       99.23      5.41 o
   2   4  13      399.63      390.14      8.10 o
   3   4  13       22.92       17.66      3.60 o
   4   4  13        6.05       -0.88      3.34 o
   5   4  13       78.35       78.16      5.74 o
   6   4  13       44.00       51.14      4.61 o
   7   4  13       96.75      101.99      5.72 o
   8   4  13        3.43        0.73      4.43 o
   9   4  13       20.12       29.10      5.87 o
  10   4  13       44.44       46.65      6.73 o
  11   4  13        0.06        0.42      5.92 o
  12   4  13       10.90        9.25      6.60 o
   1   5  13      753.88      799.09     11.91 o
   2   5  13        4.96        2.15      3.97 o
   3   5  13       33.08       20.60      3.98 o
   4   5  13      287.40      266.10      7.61 o
   5   5  13      111.05      103.69      6.27 o
   6   5  13      748.83      754.92     11.80 o
   7   5  13       84.01       86.33      6.04 o
   8   5  13      394.59      421.01     10.79 o
   9   5  13        2.68       -5.04      5.04 o
  10   5  13      125.77      155.07      8.65 o
  11   5  13       26.30       32.68      7.22 o
  12   5  13       33.92       28.71      7.72 o
   0   6  13     3390.76     3430.38     40.63 o
   1   6  13      114.64      128.52      5.72 o
   2   6  13     1643.49     1636.49     19.50 o
   3   6  13      519.09      492.37      9.67 o
   4   6  13      427.52      445.12      8.83 o
   5   6  13        2.97       -3.54      3.54 o
   6   6  13      426.52      423.98      9.63 o
   7   6  13      177.51      176.65      7.39 o
   8   6  13      117.91      121.65      7.26 o
   9   6  13      164.73      171.87      8.42 o
  10   6  13        3.65       -3.37      5.44 o
  11   6  13       70.54       79.15      8.38 o
  12   6  13       30.10       27.85     18.50 o
  13   6  13        7.85      -12.42     12.42 o
   1   7  13       99.10       98.63      5.44 o
   2   7  13       49.72       36.27      4.76 o
   3   7  13      169.69      188.03      7.91 o
   4   7  13      164.27      166.21      6.59 o
   5   7  13       54.12       50.99      4.65 o
   6   7  13       55.90       45.46      6.22 o
   7   7  13        7.25        8.14      4.73 o
   8   7  13       18.71       22.27      4.87 o
   9   7  13        0.12       -5.03      5.03 o
  10   7  13       16.59        3.51      5.94 o
  11   7  13       52.31       63.03      8.80 o
  12   7  13       55.11       42.98     12.83 o
   0   8  13      117.35      122.42      8.16 o
   1   8  13       56.98       60.00      5.17 o
   2   8  13       21.93       28.70      4.55 o
   3   8  13       11.68        5.50      4.01 o
   4   8  13       84.00      110.58      6.14 o
   5   8  13       21.52       21.90      4.62 o
   6   8  13        6.73        0.04      4.52 o
   7   8  13        0.63       -2.20      4.43 o
   8   8  13        4.60       -1.72      5.05 o
   9   8  13        1.33       -4.88      4.88 o
  10   8  13        3.18       -6.74      6.74 o
  11   8  13        2.71        7.93      9.01 o
  12   8  13       16.95       19.11     21.02 o
   1   9  13        0.23        2.81      3.88 o
   2   9  13       10.66       18.52      4.37 o
   3   9  13       18.70       20.46      4.65 o
   4   9  13        5.15       10.92      4.18 o
   5   9  13       16.01       13.81      4.71 o
   6   9  13      324.03      321.00      9.81 o
   7   9  13        4.17       -3.60      4.99 o
   8   9  13       23.74       11.96      5.65 o
   9   9  13        1.11       -5.41      5.41 o
  10   9  13      175.13      204.56     13.93 o
  11   9  13       20.26       17.20     21.02 o
   0  10  13     1266.93     1313.33     26.91 o
   1  10  13        0.66       -0.07      4.25 o
   2  10  13      456.33      504.03     11.10 o
   3  10  13      158.18      167.64      7.37 o
   4  10  13        6.04        9.28      4.49 o
   5  10  13       54.30       57.23      5.42 o
   6  10  13      134.14      129.42      6.46 o
   7  10  13       42.04       30.82      5.78 o
   8  10  13        0.82       -4.72      4.72 o
   9  10  13       28.54       22.31      6.43 o
  10  10  13       11.01       -3.42     12.35 o
   1  11  13       36.45       43.80      4.91 o
   2  11  13       26.34       40.71      5.42 o
   3  11  13        0.04       12.56      5.53 o
   4  11  13       26.70       11.62      5.96 o
   5  11  13        0.00       -4.23      4.23 o
   6  11  13       18.30       10.20      5.02 o
   7  11  13       88.05       95.64      8.16 o
   8  11  13       10.32       11.49      6.20 o
   9  11  13        6.39       -4.52     14.34 o
   0  12  13      277.13      272.08     11.91 o
   1  12  13        3.93       -0.73      4.81 o
   2  12  13       69.93       76.71      7.02 o
   3  12  13        0.34        5.31      4.85 o
   4  12  13       49.80       42.85      5.91 o
   5  12  13        0.04       -5.14      5.14 o
   6  12  13       39.02       40.93      7.00 o
   7  12  13       90.49      122.28     11.67 o
   8  12  13       41.38       48.96     15.37 o
   9  12  13        3.94        5.20     13.55 o
   1  13  13       76.90       85.92      6.50 o
   2  13  13       19.48       28.07      5.93 o
   3  13  13        8.99        8.38      4.68 o
   4  13  13       39.42       43.82      5.63 o
   5  13  13       25.33       16.29      7.65 o
   6  13  13       70.41       77.16     11.97 o
   7  13  13        0.11        5.73     23.89 o
   0  14  13      214.81      211.97     13.41 o
   1  14  13       45.52       51.24      7.16 o
   2  14  13      144.91      144.49      8.87 o
   3  14  13       13.59       23.98      7.63 o
   4  14  13       79.69       96.35     10.99 o
   5  14  13       40.84       57.33     25.80 o
   1  15  13        0.14        3.52     15.29 o
   2  15  13       47.66       44.44     15.43 o
   3  15  13        0.13       14.58      9.56 o
   0   0  14     1420.96     1392.98     31.64 o
   1   0  14      469.44      452.87     13.03 o
   2   0  14      370.51      376.59     10.84 o
   3   0  14      433.15      429.40     14.76 o
   4   0  14     2175.07     2263.57     41.71 o
   5   0  14      372.97      365.13     12.65 o
   6   0  14      689.81      768.96     17.15 o
   7   0  14        4.46       -7.08      7.13 o
   8   0  14        1.19       -5.93      5.93 o
   9   0  14        2.08       -6.52      6.52 o
  10   0  14      131.23      159.49     13.85 o
  11   0  14       24.92       11.13      9.93 o
  12   0  14       77.02       59.48     12.72 o
  13   0  14       22.68        8.34     17.68 o
   1   1  14      730.50      692.59     10.72 o
   2   1  14       26.09       25.26      4.28 o
   3   1  14      114.00      103.88      5.36 o
   4   1  14      117.01      122.61      5.69 o
   5   1  14        5.61       -3.65      3.65 o
   6   1  14       18.40        9.52      3.98 o
   7   1  14       70.23       51.76      5.78 o
   8   1  14        2.84        4.45      5.06 o
   9   1  14      198.01      203.67      8.64 o
  10   1  14       48.74       58.44      6.74 o
  11   1  14        1.15       -6.42      6.42 o
  12   1  14       17.37        1.32      7.36 o
  13   1  14        9.66        2.13      8.27 o
   0   2  14      562.79      603.80     13.69 o
   1   2  14        7.09        2.79      3.59 o
   2   2  14      179.66      174.27      6.64 o
   3   2  14      455.04      449.65      9.14 o
   4   2  14       51.99       52.25      4.92 o
   5   2  14        0.04       -3.29      3.29 o
   6   2  14       52.50       45.54      4.93 o
   7   2  14       64.13       45.85      4.92 o
   8   2  14        0.12       -4.22      4.22 o
   9   2  14      127.85      125.47      8.06 o
  10   2  14        1.13       -5.28      5.28 o
  11   2  14       21.14       18.52      6.40 o
  12   2  14        3.40       -6.76      6.76 o
  13   2  14        6.50       14.33     20.07 o
   1   3  14      556.28      510.60      9.41 o
   2   3  14      191.17      193.02      6.78 o
   3   3  14      243.88      225.78      7.46 o
   4   3  14      456.46      444.51      9.56 o
   5   3  14        7.93       -3.73      4.11 o
   6   3  14      138.39      137.53      6.47 o
   7   3  14        1.02       -0.70      3.91 o
   8   3  14      375.40      422.11     11.70 o
   9   3  14      272.13      273.44     11.10 o
  10   3  14      210.86      226.77     10.59 o
  11   3  14        9.01        2.67      6.19 o
  12   3  14       24.23       17.49     17.41 o
  13   3  14        8.45       -4.78     19.11 o
   0   4  14     1058.24     1017.25     19.08 o
   1   4  14       17.68        8.94      4.06 o
   2   4  14     1399.63     1332.50     15.13 o
   3   4  14        5.08       -3.41      3.41 o
   4   4  14     1313.29     1336.75     15.94 o
   5   4  14      136.11      128.21      6.32 o
   6   4  14      298.29      315.12      8.91 o
   7   4  14      329.22      305.52      8.73 o
   8   4  14        0.07       -2.31      4.45 o
   9   4  14      182.19      173.05      9.16 o
  10   4  14      179.81      178.01      9.54 o
  11   4  14        3.21        3.42      6.81 o
  12   4  14        0.74       -8.28      8.28 o
   1   5  14       78.05       77.47      5.23 o
   2   5  14      484.12      486.13      9.72 o
   3   5  14        6.08        1.88      3.83 o
   4   5  14       72.17       74.43      6.03 o
   5   5  14      153.46      161.08      6.99 o
   6   5  14      208.59      206.81      7.63 o
   7   5  14       30.54       28.62      5.11 o
   8   5  14        7.42       14.78      5.06 o
   9   5  14        7.27       -1.94      5.37 o
  10   5  14       21.11       14.78      6.03 o
  11   5  14       42.76       29.27      7.63 o
  12   5  14       91.14       93.05     18.60 o
   0   6  14       22.79       34.27      5.91 o
   1   6  14       32.79       31.26      4.61 o
   2   6  14      523.94      550.13     10.67 o
   3   6  14      142.24      136.07      6.19 o
   4   6  14      135.52      127.04      6.19 o
   5   6  14       60.65       61.55      5.07 o
   6   6  14       19.78        4.20      4.55 o
   7   6  14       38.44       44.94      5.65 o
   8   6  14        0.06       -0.77      4.57 o
   9   6  14       51.90       59.62      7.05 o
  10   6  14       52.50       49.75      8.16 o
  11   6  14        1.71        5.66      8.97 o
  12   6  14       43.36       49.41     31.06 o
   1   7  14       23.41       14.02      4.61 o
   2   7  14       15.29       -3.48      4.87 o
   3   7  14      194.84      200.68      7.37 o
   4   7  14       73.38       81.01      5.64 o
   5   7  14      160.73      167.63      7.71 o
   6   7  14       86.92       94.02      6.46 o
   7   7  14       40.48       50.02      5.85 o
   8   7  14      215.37      229.81      9.15 o
   9   7  14       10.24        5.65      6.91 o
  10   7  14       56.85       55.45      9.03 o
  11   7  14       33.71       13.09      9.83 o
  12   7  14       84.75      122.53     21.21 o
   0   8  14     1929.38     1986.97     35.78 o
   1   8  14       11.08        8.72      4.57 o
   2   8  14       89.87       80.56      5.77 o
   3   8  14       70.87       88.71      5.90 o
   4   8  14     1189.42     1257.34     15.80 o
   5   8  14       37.09       38.49      5.30 o
   6   8  14      306.57      300.50     10.23 o
   7   8  14       78.27       69.31      5.98 o
   8   8  14        9.99        6.26      5.76 o
   9   8  14        8.16        6.80      6.67 o
  10   8  14       33.90       44.62     10.33 o
  11   8  14        0.37        4.78     25.80 o
   1   9  14      268.35      271.36      9.18 o
   2   9  14        5.35        5.34      4.38 o
   3   9  14       16.52       26.28      4.98 o
   4   9  14      108.30      106.73      6.94 o
   5   9  14       24.21       13.45      4.99 o
   6   9  14       66.71       68.37      6.37 o
   7   9  14       18.84        5.24      5.83 o
   8   9  14        5.71       -5.04      5.04 o
   9   9  14       27.61       23.14      7.10 o
  10   9  14       24.34       22.03     13.53 o
   0  10  14     1102.88     1211.09     23.28 o
   1  10  14        0.52        8.20      4.68 o
   2  10  14        2.99       -0.46      4.63 o
   3  10  14        1.55       -2.43      5.58 o
   4  10  14        5.40        0.82      4.74 o
   5  10  14       17.06        7.20      4.81 o
   6  10  14        0.29       -0.26      4.41 o
   7  10  14       30.34       24.58      5.85 o
   8  10  14       52.98       57.05      7.05 o
   9  10  14        0.06       -2.84     13.38 o
   1  11  14      428.32      494.42     16.44 o
   2  11  14       18.21        7.63      5.70 o
   3  11  14      168.35      180.02      8.92 o
   4  11  14       94.20      120.36      7.67 o
   5  11  14        1.75       -4.83      4.83 o
   6  11  14       15.52       16.23      5.73 o
   7  11  14        0.89        4.41      5.72 o
   8  11  14       76.40      112.42     14.32 o
   9  11  14       15.87       14.02     11.67 o
   0  12  14        1.77       -2.34      5.88 o
   1  12  14       46.12       40.95      5.63 o
   2  12  14      163.57      177.23      8.98 o
   3  12  14      146.18      147.18      8.30 o
   4  12  14      169.10      181.89      9.10 o
   5  12  14       23.04       26.77      6.38 o
   6  12  14      171.74      204.27     12.54 o
   7  12  14        0.11       -4.78     11.49 o
   8  12  14        0.76        3.82     24.84 o
   1  13  14       51.50       56.99      6.65 o
   2  13  14        0.09       -0.92      5.64 o
   3  13  14        1.03        5.69      5.89 o
   4  13  14        5.79       10.07      6.13 o
   5  13  14        0.63       -7.00      8.46 o
   0  14  14      127.48      179.37     36.32 o
   1  14  14       12.36        9.72     12.43 o
   2  14  14       55.05       61.07      9.79 o
   3  14  14       33.05       15.03      7.99 o
   4  14  14       23.33       26.17      9.62 o
   1   1  15     1442.60     1468.95     16.28 o
   2   1  15        6.78       -2.82      3.80 o
   3   1  15     1291.55     1358.36     15.77 o
   4   1  15      320.94      324.37      8.59 o
   5   1  15      371.24      346.59      8.75 o
   6   1  15        1.97       -4.19      4.19 o
   7   1  15       11.50        9.74      5.69 o
   8   1  15       30.77       14.97      4.89 o
   9   1  15      122.40      128.58      7.69 o
  10   1  15       30.57       33.79      7.24 o
  11   1  15        3.11        1.24      7.45 o
  12   1  15        0.97        0.65      8.65 o
  13   1  15        5.42        3.82     15.29 o
   0   2  15        8.53        0.19      5.44 o
   1   2  15       66.34       51.34      4.98 o
   2   2  15      213.33      212.44      7.65 o
   3   2  15       74.80       58.11      5.22 o
   4   2  15       12.45        7.36      3.83 o
   5   2  15       32.29       20.45      4.63 o
   6   2  15        0.27       -3.82      3.82 o
   7   2  15      158.73      150.16      7.45 o
   8   2  15      462.18      494.96     11.43 o
   9   2  15      534.54      590.34     14.04 o
  10   2  15       46.58       52.61      7.25 o
  11   2  15      173.94      176.91     11.24 o
  12   2  15        1.36       -1.85      8.93 o
  13   2  15      124.49      150.04     30.58 o
   1   3  15      139.00      127.69      6.16 o
   2   3  15       32.99       16.91      4.33 o
   3   3  15       76.68       75.25      5.70 o
   4   3  15      147.57      143.25      7.09 o
   5   3  15       69.36       71.88      5.96 o
   6   3  15       10.05        4.96      4.71 o
   7   3  15      196.07      198.29      7.96 o
   8   3  15       90.22       90.28      7.74 o
   9   3  15       28.49       24.00      6.47 o
  10   3  15        0.01       -4.21      6.03 o
  11   3  15       25.14       25.67      6.88 o
  12   3  15       11.16        1.91     14.33 o
  13   3  15        0.01      -20.07     20.07 o
   0   4  15        7.61       13.01      6.76 o
   1   4  15      178.40      170.26      6.84 o
   2   4  15      145.83      149.83      6.55 o
   3   4  15       65.69       55.46      5.09 o
   4   4  15       48.32       56.54      5.48 o
   5   4  15      137.06      142.84      6.76 o
   6   4  15        4.67        3.21      4.82 o
   7   4  15       62.08       55.73      5.91 o
   8   4  15       61.14       54.76      6.99 o
   9   4  15       24.30       16.08      6.77 o
  10   4  15        2.12       -5.57      5.57 o
  11   4  15        5.75        3.03      7.60 o
  12   4  15        1.21        0.00     19.11 o
   1   5  15      646.20      660.07     11.58 o
   2   5  15        2.13        3.54      3.86 o
   3   5  15      356.30      367.44      9.40 o
   4   5  15       42.62       40.98      4.99 o
   5   5  15      178.66      191.91      7.65 o
   6   5  15       67.95       64.64      5.47 o
   7   5  15       49.33       79.10      6.42 o
   8   5  15       76.55       57.20      7.24 o
   9   5  15        0.05        9.05      6.29 o
  10   5  15       37.16       51.31      7.55 o
  11   5  15        2.00       -0.37     10.02 o
  12   5  15       21.13       27.97     15.10 o
   0   6  15       41.24       29.01      6.96 o
   1   6  15       27.26       23.22      4.89 o
   2   6  15       26.05       26.49      5.19 o
   3   6  15      209.81      210.11      7.46 o
   4   6  15       44.60       45.81      4.97 o
   5   6  15       92.30       83.93      5.95 o
   6   6  15       34.24       38.17      5.74 o
   7   6  15      639.11      651.09     13.86 o
   8   6  15      127.00      138.85      8.57 o
   9   6  15      277.42      277.46     11.50 o
  10   6  15        0.00        0.14      6.91 o
  11   6  15      191.72      213.48     21.71 o
   1   7  15       84.03       76.11      6.03 o
   2   7  15       20.27       19.84      4.79 o
   3   7  15      227.82      224.87      7.86 o
   4   7  15       37.67       27.77      4.77 o
   5   7  15        9.07        4.30      4.93 o
   6   7  15       38.16       46.43      6.27 o
   7   7  15      162.95      171.52      8.69 o
   8   7  15        2.75        4.36      5.51 o
   9   7  15       20.37       16.04      7.76 o
  10   7  15        0.01       -8.44      8.44 o
   0   8  15      268.24      283.60     14.00 o
   1   8  15       34.68       38.28      5.71 o
   2   8  15        7.21        1.96      4.59 o
   3   8  15       91.37       74.45      5.76 o
   4   8  15        1.48       13.68      5.12 o
   5   8  15       34.70       32.00      5.46 o
   6   8  15        1.88        8.79      5.34 o
   7   8  15       93.90       98.90      7.26 o
   8   8  15        0.08       -2.94      6.04 o
   9   8  15       21.02        9.69      7.42 o
  10   8  15        8.33      -16.24     16.24 o
   1   9  15       67.38       93.08      6.67 o
   2   9  15       16.62       15.72      5.32 o
   3   9  15      269.03      300.00     11.17 o
   4   9  15      204.18      215.48      8.61 o
   5   9  15      132.84      155.03      8.23 o
   6   9  15        3.86        5.55      5.33 o
   7   9  15      122.95      136.03      8.79 o
   8   9  15        6.51       -3.14      5.88 o
   9   9  15       23.70       36.69     11.85 o
   0  10  15        4.37        2.53     18.19 o
   1  10  15      455.30      484.28     14.25 o
   2  10  15       23.93       24.01      5.70 o
   3  10  15      378.04      376.79     12.40 o
   4  10  15        0.22       -4.22      4.99 o
   5  10  15       31.51       32.01      5.73 o
   6  10  15       21.03       15.17      5.59 o
   7  10  15       50.69       66.51      7.21 o
   8  10  15      110.50      120.30     12.53 o
   9  10  15        0.31      -14.52     17.20 o
   1  11  15       12.08       11.27      5.71 o
   2  11  15        0.11        9.66      6.42 o
   3  11  15        2.23        1.89      6.27 o
   4  11  15        2.25       -5.17      5.17 o
   5  11  15        3.52        5.87      5.48 o
   6  11  15       14.82       11.66      8.52 o
   7  11  15       12.17        9.40     11.65 o
   8  11  15        0.05      -11.19     11.48 o
   0  12  15       22.18       26.86      9.15 o
   1  12  15       65.58       69.34      7.40 o
   2  12  15      110.41      110.88      7.89 o
   3  12  15       29.57       31.06      6.35 o
   4  12  15        5.79        7.59      6.94 o
   5  12  15       23.49       26.07      8.30 o
   6  12  15       53.19       44.63     12.50 o
   1  13  15       94.58      103.21     14.87 o
   2  13  15       23.28       35.00      9.50 o
   3  13  15       77.98       96.15     12.96 o
   4  13  15        1.15        4.46     10.81 o
   5  13  15       46.25       61.16     17.57 o
   2  14  15        0.17      -11.47     14.33 o
   3  14  15       37.93       18.36     10.76 o
   0   0  16      814.94      806.32     33.72 o
   1   0  16      663.91      676.87     16.70 o
   2   0  16      930.65      928.92     18.11 o
   3   0  16        7.67       17.45      6.06 o
   4   0  16      109.82      108.98      8.38 o
   5   0  16      167.64      171.22     11.36 o
   6   0  16      251.00      266.01     13.76 o
   7   0  16      248.67      256.32     14.05 o
   8   0  16      236.97      214.51     13.06 o
   9   0  16      247.25      263.41     14.42 o
  10   0  16       99.18      127.67     13.92 o
  11   0  16       46.75       21.02     18.16 o
  12   0  16       20.09        3.82     19.11 o
   1   1  16        0.05       13.64      4.12 o
   2   1  16       18.01       14.30      4.25 o
   3   1  16        0.69        2.79      3.95 o
   4   1  16       88.25       82.95      5.61 o
   5   1  16       71.32       68.15      5.55 o
   6   1  16      236.17      228.88      8.78 o
   7   1  16       20.49       20.69      5.32 o
   8   1  16        7.23       22.91      5.81 o
   9   1  16       46.70       62.35      7.31 o
  10   1  16       24.07       22.27      7.36 o
  11   1  16       13.56        0.04      9.23 o
  12   1  16       41.18       44.91     19.11 o
   0   2  16       43.45       37.57      6.17 o
   1   2  16       65.09       65.15      5.34 o
   2   2  16       14.12       10.98      4.23 o
   3   2  16       60.52       47.88      5.21 o
   4   2  16      379.44      372.28     12.38 o
   5   2  16       19.62        6.81      4.68 o
   6   2  16        0.06       -4.62      4.62 o
   7   2  16       80.48       71.80      6.43 o
   8   2  16      236.66      242.67     10.63 o
   9   2  16       42.26       58.23      7.31 o
  10   2  16       33.75       29.59      9.84 o
  11   2  16        2.26       -8.70      8.70 o
  12   2  16       15.16       -7.64     15.29 o
   1   3  16       60.03       68.02      5.43 o
   2   3  16        0.62       -3.76      3.76 o
   3   3  16      100.48      104.38      6.56 o
   4   3  16       10.83       12.84      4.74 o
   5   3  16      111.83      106.55      6.96 o
   6   3  16      177.08      166.00      7.84 o
   7   3  16       44.94       52.44      6.55 o
   8   3  16        6.30       16.08      6.28 o
   9   3  16       48.86       44.99      7.14 o
  10   3  16       73.44       93.49      8.98 o
  11   3  16        2.23        3.22      9.54 o
  12   3  16       52.39       30.58     23.89 o
   0   4  16      466.21      471.93     14.55 o
   1   4  16      148.16      147.67      6.61 o
   2   4  16      302.26      304.17      8.78 o
   3   4  16        3.45        1.23      4.53 o
   4   4  16      523.00      550.67     11.84 o
   5   4  16      226.78      224.01      8.80 o
   6   4  16       26.86       19.30      5.54 o
   7   4  16      165.01      158.05      8.96 o
   8   4  16      221.87      234.97     11.18 o
   9   4  16      201.67      235.53     11.33 o
  10   4  16        1.24       -1.33      5.76 o
  11   4  16       87.38       81.40     18.65 o
  12   4  16        6.70      -18.15     21.02 o
   1   5  16      201.98      207.74      8.05 o
   2   5  16        0.65        1.64      4.29 o
   3   5  16       14.78       13.82      4.43 o
   4   5  16       22.28       22.88      5.08 o
   5   5  16      150.33      165.59      7.50 o
   6   5  16      154.30      155.33      8.15 o
   7   5  16       24.35       18.69      5.27 o
   8   5  16        0.86       17.40      6.19 o
   9   5  16        0.21        3.99      6.00 o
  10   5  16        0.66       -2.22     10.40 o
  11   5  16       26.18       35.42     13.84 o
   0   6  16       97.43       96.49      8.87 o
   1   6  16       29.77       25.49      5.13 o
   2   6  16      170.66      179.67      7.61 o
   3   6  16        3.41        6.54      4.62 o
   4   6  16       30.90       52.70      5.42 o
   5   6  16       13.60        0.97      4.92 o
   6   6  16       25.16       21.09      5.37 o
   7   6  16        2.76        9.95      5.89 o
   8   6  16       21.72       30.10      6.55 o
   9   6  16       47.29       77.96      8.81 o
  10   6  16        7.51       18.08     12.83 o
  11   6  16        1.75       36.31     22.93 o
   1   7  16      172.59      185.00      8.77 o
   2   7  16        2.32        1.66      4.57 o
   3   7  16        2.98        5.99      4.59 o
   4   7  16        5.12        6.18      4.42 o
   5   7  16      124.56      138.36      9.38 o
   6   7  16      206.61      235.06     10.23 o
   7   7  16       31.66       39.76      6.41 o
   8   7  16      103.48       90.33      8.13 o
   9   7  16       18.12        6.90     12.20 o
  10   7  16       94.25       79.32     23.89 o
   0   8  16      287.78      283.73     14.49 o
   1   8  16       35.02       28.63      5.87 o
   2   8  16       19.10        6.17      5.43 o
   3   8  16        0.73        3.45      4.63 o
   4   8  16       53.17       60.46      6.22 o
   5   8  16       31.33       22.22      5.75 o
   6   8  16       40.43       37.03      6.22 o
   7   8  16       96.55       75.80      7.26 o
   8   8  16       23.84       19.07      8.62 o
   9   8  16       52.18       31.51     13.75 o
   1   9  16       13.03       14.09      5.48 o
   2   9  16        1.45       -4.72      4.72 o
   3   9  16       39.27       36.06      5.81 o
   4   9  16      103.56      109.96      7.97 o
   5   9  16       39.80       30.51      6.46 o
   6   9  16       38.58       20.02      6.12 o
   7   9  16        5.85       -2.19      6.91 o
   8   9  16       52.01       60.31     12.82 o
   9   9  16       11.21       39.18     28.67 o
   0  10  16        2.59        9.52      8.60 o
   1  10  16       10.94       11.62      6.31 o
   2  10  16       32.03       37.13      6.28 o
   3  10  16        0.57        6.09      6.25 o
   4  10  16        3.66       -4.66      5.49 o
   5  10  16        0.96       -4.99      4.99 o
   6  10  16       13.56        1.55      9.50 o
   7  10  16        0.05      -10.35     10.35 o
   8  10  16        1.31        3.42     11.06 o
   1  11  16       33.30       35.11      6.77 o
   2  11  16       17.68       10.60      6.61 o
   3  11  16        1.27       -2.04      5.66 o
   4  11  16      183.81      194.83     11.72 o
   5  11  16       98.51      137.52      9.98 o
   6  11  16       58.27       18.13     13.32 o
   7  11  16        0.21       -3.60     13.06 o
   0  12  16      295.08      300.15     32.44 o
   1  12  16       48.63       39.36      8.18 o
   2  12  16      112.77      117.45     10.59 o
   3  12  16        9.31        6.83      8.24 o
   4  12  16       40.86       30.86      8.10 o
   5  12  16       13.01       12.56     15.87 o
   6  12  16        3.74       -5.73     21.02 o
   2  13  16       18.71       17.06     10.13 o
   3  13  16       14.32       16.79      9.83 o
   1   1  17      144.89      139.95      6.77 o
   2   1  17      248.54      257.80      8.36 o
   3   1  17      113.90      106.77      6.10 o
   4   1  17      247.93      247.66      9.09 o
   5   1  17       51.87       53.03      6.18 o
   6   1  17        1.94        4.06      5.35 o
   7   1  17        0.02       -4.98      4.98 o
   8   1  17       63.59       90.29      7.08 o
   9   1  17       58.99       69.08      8.09 o
  10   1  17       77.20       99.79     10.14 o
  11   1  17        4.67      -14.33     16.24 o
   0   2  17     1138.51     1158.55     26.36 o
   1   2  17        0.93        0.93      3.84 o
   2   2  17      163.76      154.40      7.19 o
   3   2  17        0.01       -4.17      4.17 o
   4   2  17      445.22      460.67     11.59 o
   5   2  17        0.35       -4.56      4.56 o
   6   2  17      173.03      196.01      9.01 o
   7   2  17      113.38      106.38      7.86 o
   8   2  17      403.81      480.40     16.84 o
   9   2  17        5.82       10.18      7.28 o
  10   2  17      165.10      189.47     12.82 o
  11   2  17       72.23       62.11     20.07 o
   1   3  17      141.08      126.15      6.33 o
   2   3  17        0.53       -4.29      4.29 o
   3   3  17        3.77       -3.19      4.82 o
   4   3  17       73.12       56.22      6.19 o
   5   3  17       97.89      101.90      7.19 o
   6   3  17       11.99        5.12      5.65 o
   7   3  17        9.99       14.47      6.60 o
   8   3  17       89.29       84.58      7.84 o
   9   3  17        5.91       -1.49      6.32 o
  10   3  17      132.68      173.03     16.15 o
  11   3  17       12.10       18.55     33.92 o
   0   4  17      169.81      175.49     10.27 o
   1   4  17       91.61       80.78      6.06 o
   2   4  17       26.57       18.66      5.25 o
   3   4  17       21.11       20.59      5.24 o
   4   4  17       25.23       20.91      5.32 o
   5   4  17        3.63        0.50      6.61 o
   6   4  17       11.62        2.93      5.12 o
   7   4  17        1.45       -5.56      5.56 o
   8   4  17       14.60        9.40      6.67 o
   9   4  17        8.40        1.14      6.99 o
  10   4  17       78.85       77.77     11.52 o
  11   4  17       16.15       12.42     26.75 o
   1   5  17        2.03       -4.09      4.09 o
   2   5  17        2.36       -4.53      4.53 o
   3   5  17       53.67       45.53      5.94 o
   4   5  17        0.04       -4.65      4.65 o
   5   5  17        0.01       -4.79      4.79 o
   6   5  17       47.41       42.59      7.03 o
   7   5  17        5.67        1.06      6.07 o
   8   5  17      383.37      444.55     18.97 o
   9   5  17        0.22        1.79      7.54 o
  10   5  17       93.14       95.25     17.87 o
   0   6  17       99.93      113.62     10.56 o
   1   6  17       75.26       74.36      7.00 o
   2   6  17      453.41      439.38     11.07 o
   3   6  17       78.16       87.15      7.62 o
   4   6  17      524.18      550.97     12.66 o
   5   6  17        1.72       -2.48      5.38 o
   6   6  17      540.47      590.34     13.42 o
   7   6  17       10.90        3.72      6.20 o
   8   6  17      100.81      146.49     10.23 o
   9   6  17        6.95       17.51     11.13 o
  10   6  17        6.62       11.47     17.20 o
   1   7  17        1.41       -4.95      4.95 o
   2   7  17       55.32       49.24      6.15 o
   3   7  17       76.85       76.67      6.44 o
   4   7  17       10.78        4.34      5.22 o
   5   7  17       78.65       88.43      7.45 o
   6   7  17       19.14       24.19      6.17 o
   7   7  17        4.57        7.65      6.26 o
   8   7  17        4.01        5.45      8.93 o
   9   7  17       24.15       23.05     27.23 o
   0   8  17       16.51       10.59      8.59 o
   1   8  17        9.94        3.50      5.44 o
   2   8  17       28.01       24.87      5.94 o
   3   8  17       85.28      102.94      8.06 o
   4   8  17       74.37       67.89      6.84 o
   5   8  17       40.51       42.87      6.54 o
   6   8  17       63.21       61.87      7.19 o
   7   8  17        8.72        5.81      6.75 o
   8   8  17        3.97       21.36     15.29 o
   9   8  17        0.14       -3.82     21.02 o
   1   9  17       36.66       31.00      6.26 o
   2   9  17       18.56       11.19      6.16 o
   3   9  17      197.39      218.03      9.84 o
   4   9  17        6.66        2.07      6.00 o
   5   9  17       15.42       13.85      6.58 o
   6   9  17        1.86       -2.64      9.04 o
   7   9  17        2.23       -1.57      8.77 o
   8   9  17      196.27      231.42     20.04 o
   0  10  17      431.16      450.17     18.74 o
   1  10  17        3.42        0.74      5.70 o
   2  10  17      225.88      238.48     11.41 o
   3  10  17        9.77        4.92      6.14 o
   4  10  17       43.43       55.83      8.40 o
   5  10  17        2.76       -1.17      7.72 o
   6  10  17       24.85       15.42     11.61 o
   7  10  17       32.69        5.18     13.48 o
   1  11  17        1.46       -6.89      6.89 o
   2  11  17      115.64       85.11      9.80 o
   3  11  17        4.33       -3.75      7.76 o
   4  11  17        2.50        9.89      8.86 o
   1  12  17        1.63       -3.82     24.84 o
   2  12  17       34.51       30.33     13.12 o
   3  12  17        1.60        7.64     16.24 o
   4  12  17       19.92       43.00     17.20 o
   0   0  18        6.09        6.02     10.10 o
   1   0  18       49.43       43.60      7.67 o
   2   0  18      952.82     1052.36     29.32 o
   3   0  18       25.07        8.86      7.30 o
   4   0  18       49.00       53.22      9.06 o
   5   0  18       37.53       31.68      8.17 o
   6   0  18        3.89        1.63      8.73 o
   7   0  18      220.85      214.28     14.20 o
   8   0  18      140.64      152.58     14.89 o
   9   0  18       24.97       51.51     13.08 o
   1   1  18      124.42      128.74      7.08 o
   2   1  18       58.43       79.99      6.24 o
   3   1  18      208.05      210.92      8.82 o
   4   1  18       73.04       69.81      6.52 o
   5   1  18      132.60      130.28      7.51 o
   6   1  18        0.07       -4.80      4.80 o
   7   1  18       36.14       37.61      6.65 o
   8   1  18       53.09       64.72      8.29 o
   9   1  18        0.01        2.73      8.22 o
  10   1  18        0.01       -4.78     16.24 o
   0   2  18       21.15       26.00      9.54 o
   1   2  18       23.59       19.25      4.87 o
   2   2  18      117.26      122.99      6.80 o
   3   2  18       10.29        1.55      4.59 o
   4   2  18       53.45       59.98      6.39 o
   5   2  18       15.70        7.19      5.62 o
   6   2  18        4.92        2.54      5.60 o
   7   2  18        6.32        4.02      5.89 o
   8   2  18        8.51        3.05      6.10 o
   9   2  18       30.23       17.74      9.38 o
  10   2  18        0.60        2.72     16.24 o
   1   3  18       95.21       82.79      6.18 o
   2   3  18        3.69       -4.15      4.15 o
   3   3  18      117.30      128.33      7.85 o
   4   3  18       84.20       59.01      6.57 o
   5   3  18      160.44      174.41      9.24 o
   6   3  18       58.89       43.00      6.64 o
   7   3  18       74.18      100.08      8.63 o
   8   3  18       37.47       60.47      7.89 o
   9   3  18        0.56       16.30      7.96 o
  10   3  18       19.29       31.93     12.04 o
   0   4  18       62.81       51.33      8.41 o
   1   4  18        8.76        3.70      4.57 o
   2   4  18      145.79      150.83      7.93 o
   3   4  18        0.28       -5.28      5.28 o
   4   4  18      113.94      104.54      7.56 o
   5   4  18       66.24       47.01      6.45 o
   6   4  18       36.16       38.29      8.87 o
   7   4  18       57.28       50.09      7.42 o
   8   4  18       81.56       68.41     10.24 o
   9   4  18      113.68      118.79     14.97 o
  10   4  18        0.00       -9.05     10.75 o
   1   5  18        0.02       -4.71      4.71 o
   2   5  18        9.78        6.40      4.94 o
   3   5  18       96.94       90.90      7.01 o
   4   5  18       13.37        6.30      5.26 o
   5   5  18       23.47       26.13      6.30 o
   6   5  18        2.59        6.93      6.24 o
   7   5  18        6.08       -2.66      6.88 o
   8   5  18       79.45       77.55     13.97 o
   9   5  18        0.64        8.90     11.81 o
   0   6  18      103.71      102.12     10.70 o
   1   6  18        0.01       -4.49      4.49 o
   2   6  18       30.69       17.48      5.64 o
   3   6  18        3.42        0.42      5.18 o
   4   6  18       56.16       51.56      6.78 o
   5   6  18        8.56       10.96      6.46 o
   6   6  18        7.51       -0.27      7.29 o
   7   6  18       34.04       43.83      9.86 o
   8   6  18        0.67        2.54     10.04 o
   1   7  18       45.78       30.77      6.29 o
   2   7  18        1.71        3.13      6.53 o
   3   7  18       93.27      105.25      7.54 o
   4   7  18        7.31       -5.91      5.91 o
   5   7  18       77.06       91.26     10.16 o
   6   7  18       41.86       46.56      8.35 o
   7   7  18       92.94       87.29     14.73 o
   8   7  18        6.03       -8.31     16.73 o
   0   8  18       29.21       12.90      8.21 o
   1   8  18        0.82       -1.35      5.72 o
   2   8  18      216.99      229.78     11.01 o
   3   8  18        0.02        4.72      5.77 o
   4   8  18       55.07       46.72      7.39 o
   5   8  18       31.06       31.83      7.60 o
   6   8  18       81.32       72.31     11.83 o
   7   8  18        0.20        9.42     11.97 o
   8   8  18       83.69      114.67     33.45 o
   1   9  18        2.00        0.02      6.23 o
   2   9  18       10.57       13.37      6.26 o
   3   9  18       92.77      112.32     10.35 o
   4   9  18        0.98        2.42      7.33 o
   5   9  18       38.21       32.62     11.24 o
   6   9  18        9.22       21.97     11.65 o
   7   9  18        0.41        6.69     22.93 o
   0  10  18       25.50       22.48     10.55 o
   1  10  18        1.44        2.03      8.82 o
   2  10  18       65.07       52.18     15.03 o
   3  10  18        2.03       -1.04     10.06 o
   4  10  18        1.21       -1.37     13.85 o
   5  10  18        9.41        3.95     14.14 o
   6  10  18       16.57        4.78     20.07 o
   1  11  18       63.68       77.99     20.07 o
   2  11  18       54.82       44.24     26.28 o
   1   1  19      779.70      871.40     15.03 o
   2   1  19        0.17        0.04      5.54 o
   3   1  19       41.15       25.98      5.92 o
   4   1  19       11.58        7.94      5.32 o
   5   1  19       32.42       25.20      6.36 o
   6   1  19       25.73       13.37      6.19 o
   7   1  19        0.02        0.77      5.85 o
   8   1  19       23.88       27.16     10.35 o
   9   1  19       31.45       48.73     26.76 o
   0   2  19        0.03        2.89      7.31 o
   1   2  19       25.81       24.71      5.89 o
   2   2  19       58.18       43.73      5.96 o
   3   2  19       22.66       17.88      5.49 o
   4   2  19        4.33       -4.43      5.31 o
   5   2  19        8.06       -6.98      6.98 o
   6   2  19       37.34       41.45      7.29 o
   7   2  19       76.37       77.65      8.48 o
   8   2  19       25.41       43.13     11.10 o
   9   2  19      103.51      115.51     20.66 o
   1   3  19        0.19       -4.80      4.80 o
   2   3  19       70.12       56.96      6.07 o
   3   3  19       22.86       20.83      5.43 o
   4   3  19        7.51       -4.19      5.23 o
   5   3  19      110.44      104.64      8.18 o
   6   3  19        2.09       -6.62      6.62 o
   7   3  19      112.07      110.51     11.85 o
   8   3  19       10.15       28.81     11.23 o
   9   3  19       29.32        8.60     20.07 o
   0   4  19        2.35        3.11      8.12 o
   1   4  19        1.63       -4.99      4.99 o
   2   4  19       13.03        9.78      5.68 o
   3   4  19       27.89       17.03      6.24 o
   4   4  19        0.19       -5.09      5.09 o
   5   4  19       17.37       19.67      6.14 o
   6   4  19        4.52       -6.24      6.24 o
   7   4  19        1.15       -7.42      7.54 o
   8   4  19        5.76        6.99     22.45 o
   1   5  19       98.70      105.56      7.29 o
   2   5  19       11.35       -1.86      5.67 o
   3   5  19       22.00       22.17      5.93 o
   4   5  19       88.37       79.53      7.60 o
   5   5  19       81.86       95.00      8.96 o
   6   5  19        0.06       12.21      7.97 o
   7   5  19       36.80       43.69     12.17 o
   8   5  19        1.20       -4.78     17.20 o
   0   6  19        0.95       -1.78      6.68 o
   1   6  19       19.01       15.05      5.75 o
   2   6  19       18.50        6.47      5.39 o
   3   6  19       45.74       37.18      6.99 o
   4   6  19        2.33       -6.07      6.30 o
   5   6  19       96.63       88.47      8.60 o
   6   6  19        0.39        2.97     10.04 o
   7   6  19       76.33       73.65     21.98 o
   8   6  19       76.33       64.03     21.02 o
   1   7  19       36.17       19.96      5.99 o
   2   7  19        0.40       -5.19      5.19 o
   3   7  19        3.62       -3.34      6.38 o
   4   7  19       13.68       12.30      7.32 o
   5   7  19       54.86       47.76     13.88 o
   6   7  19        0.07      -12.55     12.55 o
   7   7  19       38.34       23.16     14.85 o
   0   8  19       20.63       17.05      9.49 o
   1   8  19       30.55       11.33      6.25 o
   2   8  19       74.35       69.88      8.95 o
   3   8  19       35.69       14.94      8.81 o
   4   8  19        8.96       -6.69     19.11 o
   5   8  19        0.01        0.00     11.49 o
   6   8  19       10.20        8.60     17.20 o
   1   9  19       48.35       72.25     12.60 o
   2   9  19        2.23        4.75      9.93 o
   3   9  19        9.59       23.32     13.36 o
   4   9  19        1.05       -4.98     12.49 o
   5   9  19      107.58      102.26     31.54 o
   0  10  19        0.06       -8.60     16.24 o
   1  10  19        0.51      -10.50     10.50 o
   2  10  19        1.15       -9.56     19.11 o
   0   0  20      118.04      148.15     15.98 o
   1   0  20      198.56      191.45     12.78 o
   2   0  20       28.52       45.61     11.44 o
   3   0  20       43.64       38.63      9.64 o
   4   0  20      547.67      649.97     22.56 o
   5   0  20      113.00      103.81     12.42 o
   6   0  20       16.20       23.71     11.54 o
   7   0  20        3.06        4.89     13.26 o
   8   0  20       94.25      130.92     32.49 o
   1   1  20       12.10       24.22      6.32 o
   2   1  20        2.47        6.17      5.87 o
   3   1  20        0.35       -5.44      5.44 o
   4   1  20        2.28       -1.52      5.48 o
   5   1  20        1.49       -5.20      5.20 o
   6   1  20       63.82       64.98      8.50 o
   7   1  20        2.39       -2.89      8.62 o
   8   1  20      118.93      116.81     13.96 o
   0   2  20        5.81        4.73      8.04 o
   1   2  20        3.88       10.88      5.49 o
   2   2  20       73.26       84.15      7.44 o
   3   2  20        5.63       -5.20      5.20 o
   4   2  20       12.74        2.31      6.72 o
   5   2  20       42.11       28.24      6.61 o
   6   2  20       24.86       19.48      7.51 o
   7   2  20        0.47        8.57     11.72 o
   8   2  20        3.76       16.24     21.02 o
   1   3  20        2.58        2.08      5.62 o
   2   3  20       10.43       12.19      5.70 o
   3   3  20        0.37       -5.16      5.16 o
   4   3  20        3.20       -2.43      5.67 o
   5   3  20        0.58       -5.80      5.80 o
   6   3  20       58.61       56.89     12.89 o
   7   3  20        2.56      -11.58     12.21 o
   8   3  20      173.06      172.99     29.63 o
   0   4  20       97.41       85.36     10.29 o
   1   4  20       47.20       29.16      6.52 o
   2   4  20      262.33      266.46     10.71 o
   3   4  20       16.93       17.23      5.85 o
   4   4  20      124.88      123.35      9.35 o
   5   4  20        0.03       -8.58      8.58 o
   6   4  20      180.43      206.96     20.69 o
   7   4  20       43.69       72.62     26.76 o
   1   5  20        1.61       -2.22      5.99 o
   2   5  20        1.26       -0.72      5.92 o
   3   5  20       80.52       52.22      7.86 o
   4   5  20       18.36       -2.87      7.44 o
   5   5  20        6.41      -10.33     10.33 o
   6   5  20        1.74      -13.38     22.93 o
   7   5  20        3.00        9.56     21.02 o
   0   6  20      120.90      133.78     12.44 o
   1   6  20        2.22       -5.15      5.15 o
   2   6  20       11.90       14.13      6.66 o
   3   6  20        5.76       -7.50      7.50 o
   4   6  20        0.91        3.57     11.88 o
   5   6  20        0.34        0.96     24.84 o
   6   6  20       21.57       33.44     21.98 o
   1   7  20        0.17       -7.45      7.45 o
   2   7  20        0.26       -5.21      8.29 o
   3   7  20       54.81       41.57     56.38 o
   4   7  20       28.14       25.96     22.93 o
   0   8  20        0.71        8.73     15.10 o
   1   8  20        1.32        1.19     11.00 o
   2   8  20      113.58      103.42     17.98 o
   3   8  20        6.63        0.62     17.22 o
   4   8  20      109.22       76.45     32.49 o
   1   9  20        7.93       -1.51     29.14 o
   2   9  20        8.42       -7.64     25.80 o
   1   1  21       32.08       39.49      6.95 o
   2   1  21      161.74      158.00      9.65 o
   3   1  21       43.50       26.24      7.90 o
   4   1  21        0.12       -8.47      8.47 o
   5   1  21       89.20       93.87     12.92 o
   6   1  21       59.23       67.75     11.76 o
   7   1  21      158.46      160.56     28.67 o
   0   2  21      279.76      337.83     18.49 o
   1   2  21       11.28       19.63      6.48 o
   2   2  21      265.10      294.42     11.96 o
   3   2  21        0.01       -7.31      7.31 o
   4   2  21       32.36       18.16     10.04 o
   5   2  21       12.41       -8.68      8.68 o
   6   2  21       25.05       18.39     13.03 o
   1   3  21       20.23       17.26      7.35 o
   2   3  21       37.57       36.98      7.02 o
   3   3  21        0.26       -6.91      8.55 o
   4   3  21        1.29       -8.01      8.01 o
   5   3  21       10.64       14.22     14.00 o
   6   3  21        4.31        5.29     15.36 o
   0   4  21       14.59       26.72     14.13 o
   1   4  21       36.12       28.14      8.90 o
   2   4  21       11.55       -2.05      9.26 o
   3   4  21        5.69       -3.36     12.49 o
   4   4  21        6.79       -9.64     17.14 o
   5   4  21        0.00      -11.60     30.58 o
   6   4  21        0.03        7.82     16.73 o
   1   5  21        0.51       -9.45      9.45 o
   2   5  21        0.04      -10.23     10.23 o
   3   5  21        5.41      -12.40     12.40 o
   4   5  21        5.71      -21.98     21.98 o
   5   5  21        0.45      -22.93     23.89 o
   6   5  21       22.56        1.91     20.07 o
   0   6  21       67.61       51.74     22.46 o
   1   6  21       19.17        6.00      9.83 o
   2   6  21       66.49       56.95     18.11 o
   3   6  21        0.86      -16.22     16.22 o
   4   6  21      141.73       99.39     31.54 o
   1   7  21       13.11       19.11     21.98 o
   2   7  21        5.33      -14.33     23.89 o
   3   7  21        0.02      -17.20     23.89 o
   1   0  22      169.50      162.48     34.41 o
   2   0  22        1.09       -4.78     24.84 o
   3   0  22        1.41        0.00     25.80 o
   4   0  22       11.06      -11.47     18.15 o
   1   1  22       85.67       85.05     30.58 o
   2   1  22        0.15        6.62     13.93 o
   3   1  22       66.60      104.91     18.29 o
   4   1  22        0.86      -11.27     11.27 o
   0   2  22      104.82      181.57     36.31 o
   1   2  22       42.45       54.69     38.22 o
   2   2  22        2.07       -2.22     16.85 o
   3   2  22       41.23       44.57     13.05 o
   4   2  22        1.34        2.87     21.50 o
   5   2  22        0.22      -15.29     19.11 o
   1   3  22       79.81       85.35     16.11 o
   2   3  22        1.50        3.26     13.74 o
   3   3  22       47.61       58.29     25.80 o
   4   3  22        8.19      -11.98     16.05 o
   0   4  22       41.81       69.76     25.80 o
   1   4  22        1.58       -1.73     15.61 o
   2   4  22        0.56       -1.91     21.02 o
   3   4  22       29.26        2.87     21.02 o
   1   5  22       18.75       19.11     27.71 o
   2   5  22        6.23        8.60     25.80 o
   2   1  23        0.04       -5.73     26.75 o
   1   2  23       63.94      150.03     37.27 o
 
